# Supplementary material for: High-temperature superconductivity on the verge of a structural instability in lanthanum superhydride
Source: Nat Commun. 2021 Nov 25;12:6863. doi: 10.1038/s41467-021-26706-w (PMC8617267; doi:10.1038/s41467-021-26706-w)
Supplement: Supplementary file 3 — Source Data [file 41467_2021_26706_MOESM3_ESM.xlsx]

## Sheet: Figure1(a)
angle	I_exp	I_cal	I_exp-I_cal	angle	Fm-3m	hcp-1	hcp-2
4.01189	1.93871	3.361e-05	-308.665	5.90199	--	-118	--
4.04627	-2.90897	-0.00011062	-313.513	6.0339	--	--	-117
4.06346	0.2963	-0.00029803	-310.307	6.43704	-29	--	--
4.08065	3.70954	5.46e-05	-306.895	6.4826	--	--	-117
4.09784	5.18786	-0.00046587	-305.416	6.83579	--	-118	--
4.11503	7.58083	9.275e-05	-303.023	6.89471	--	-118	--
4.13222	6.95275	0.00021505	-303.652	6.85018	--	--	-117
4.14941	10.1358	-9.918e-05	-300.468	7.43416	-29	--	--
4.1666	6.91958	-0.00031042	-303.684	8.86058	--	--	-117
4.18378	7.08083	1.812e-05	-303.523	9.08046	--	-118	--
4.20097	5.50425	0.00045014	-305.1	10.2316	--	-118	--
4.21816	8.09634	8.82e-06	-302.508	10.4607	--	--	-117
4.23535	2.84088	0.00010705	-307.763	10.5209	-29	--	--
4.28692	0.89128	0.00037814	-309.713	11.4571	--	--	-117
4.30411	11.0889	-0.0001905	-299.515	11.8197	--	-118	--
4.3213	12.2275	-0.0002191	-298.376	11.9224	--	-118	--
4.33848	5.11025	-0.00014496	-305.494	12.3152	--	-118	--
4.35567	0.04822	3.267e-05	-310.556	12.3482	--	-118	--
4.37286	-0.90171	-0.00022626	-311.506	12.0846	--	--	-117
4.39005	2.43225	5.436e-05	-308.172	12.3161	--	--	-117
4.40724	7.37973	0.00043845	-303.225	12.3434	-29	--	--
4.42443	10.6441	-5.078e-05	-299.96	12.5145	--	--	-117
4.44162	8.43128	-4.8e-07	-302.173	12.8945	-29	--	--
4.45881	6.97631	0.00015331	-303.628	12.9861	--	--	-117
4.476	2.09431	-0.00012994	-308.51	13.6961	--	-118	--
4.49318	3.18729	0.00012708	-307.417	13.8146	--	-118	--
4.51037	-2.55489	0.00048709	-313.159	13.725	--	--	-117
4.56194	-0.30046	-0.00040984	-310.904	14.3304	--	--	-117
4.57913	2.34878	0.00025988	-308.256	15.0338	--	-118	--
4.59632	5.34155	5.627e-05	-305.263	14.8999	-29	--	--
4.61351	4.35972	0.00039243	-306.245	15.657	--	-118	--
4.6307	8.63652	-0.00014496	-301.967	15.7351	--	-118	--
4.64788	14.3044	-0.00014257	-296.3	15.5379	--	--	-117
4.66507	10.3275	0.00040006	-300.277	16.0572	--	-118	--
4.68226	7.02303	6.914e-05	-303.581	16.0338	--		-117
4.69945	7.02096	-0.00015831	-303.583	16.3625	--		-117
4.71664	3.53707	0.00015354	-307.067		--
4.73383	-0.5693	-0.0004077	-311.173		--
4.76821	2.51611	-0.00034714	-308.088		--
4.7854	5.40739	0.00027465	-305.197		--
4.80258	11.9401	0.00045967	-298.664		--
4.81977	12.5432	-0.0002284	-298.061		--
4.83696	5.55527	0.00016261	-305.049		--
4.85415	1.37764	0.00011778	-309.227		--
4.87134	-3.71586	0.00017548	-314.32		--
4.88853	-2.69818	-0.00020313	-313.302		--
4.90572	-3.59164	-0.00047874	-314.195		--
4.92291	-2.41469	-0.00021458	-313.019		--
4.9401	-2.67407	0.00015259	-313.278		--
4.95729	-2.98933	8.392e-05	-313.593		--
4.97447	-2.08912	-0.00042248	-312.693		--
4.99166	-4.31326	-0.00028515	-314.917		--
5.04323	-0.65995	0.00043582	-311.264		--
5.06042	4.38174	-9.346e-05	-306.222		--
5.07761	5.52333	0.00035285	-305.081		--
5.0948	-3.42245	0.00046635	-314.027		--
5.12917	-1.24665	-0.00018024	-311.851		--
5.14636	14.615	0.00013924	-295.989		--
5.16355	17.8732	2.241e-05	-292.731		--
5.18074	11.7466	8.1e-06	-298.857		--
5.19793	3.55573	-0.00044251	-307.048	--	--
5.21512	-1.50124	0.00018644	-312.105	--	--
5.23231	8.22431	0.00037909	-302.38	--	--
5.2495	4.09081	-0.00030136	-306.513	--	--
5.26669	-1.34864	9.728e-05	-311.953	--	--
5.30106	0.5533	2.146e-05	-310.051	--	--
5.31825	3.69373	-0.00034953	-306.91	--	--
5.33544	4.42371	-0.0001812	-306.18	--	--
5.35263	13.3717	9.06e-05	-297.232	--	--
5.36982	8.1456	0.0004654	-302.459	--	--
5.38701	3.90877	-0.00013638	-306.695	--	--
5.4042	1.05009	-9.489e-05	-309.554	--	--
5.43857	-1.88833	-0.00034523	-312.492	--	--
5.45576	-1.80013	0.00033903	-312.405	--	--
5.47295	3.3317	-0.00028611	-307.272	--	--
5.49014	5.639	-0.00037193	-304.965	--	--
5.50733	15.7675	8.201e-05	-294.837	--	--
5.52452	13.6009	0.15194	-297.155	--	--
5.54171	10.9982	0.16638	-299.772	--	--
5.5589	10.9026	0.18301	-299.884	--	--
5.57609	10.6136	0.20175	-300.192	--	--
5.59328	2.55557	0.22366	-308.272	--	--
5.61046	-0.58279	0.24988	-311.437	--	--
5.62765	0.96437	0.27991	-309.92	--	--
5.64484	1.59414	0.31636	-309.326	--	--
5.66203	2.58448	0.36037	-308.38	--	--
5.67922	8.3153	0.4141	-302.703	--	--
5.69641	6.22815	0.47952	-304.855	--	--
5.7136	1.68901	0.5629	-309.478	--	--
5.73079	-1.62583	0.67273	-312.903	--	--
5.74798	-3.1186	0.82856	-314.551	--	--
5.79954	-1.6538	2.72925	-314.987	--	--
5.81673	11.8415	5.11309	-303.876	--	--
5.83392	25.3917	9.60965	-294.822	--	--
5.85111	36.7116	16.8223	-290.715	--	--
5.8683	42.6071	26.3044	-294.301	--	--
5.88549	45.737	35.9486	-300.816	--	--
5.90268	50.099	42.114	-302.619	--	--
5.91986	44.6011	41.8624	-307.865	--	--
5.93705	38.8683	36.1908	-307.926	--	--
5.95424	32.3887	29.4964	-307.712	--	--
5.97143	28.7922	26.2647	-308.076	--	--
5.98862	29.2071	28.6378	-310.035	--	--
6.00581	38.2548	35.325	-307.674	--	--
6.023	54.7627	42.1552	-297.997	--	--
6.04019	59.9242	44.4822	-295.162	--	--
6.05738	59.2036	40.1411	-291.542	--	--
6.07456	47.8936	30.6734	-293.384	--	--
6.09175	32.5291	19.8163	-297.891	--	--
6.10894	19.7088	10.8748	-301.77	--	--
6.12613	9.55854	5.14242	-306.188	--	--
6.14332	5.51617	2.18276	-307.271	--	--
6.16051	-0.2152	0.92091	-311.74	--	--
6.1777	-5.01625	1.52345	-317.144	--	--
6.19489	-4.7108	1.5212	-316.836	--	--
6.21208	-4.66515	1.64825	-316.917	--	--
6.22926	-4.57427	1.84794	-317.026	--	--
6.24645	0.19249	2.11625	-312.528	--	--
6.26364	5.15545	2.47459	-307.923	--	--
6.28083	5.4429	2.97305	-308.134	--	--
6.29802	15.9659	3.66843	-298.307	--	--
6.31521	29.7068	6.0094	-286.907	--	--
6.3324	57.6019	15.2755	-268.278	--	--
6.34959	117.181	50.9125	-244.336	--	--
6.36678	247.133	160.818	-224.29	--	--
6.38397	500.633	415.883	-225.854	--	--
6.40115	877.447	843.338	-276.495	--	--
6.41834	1280.59	1326.08	-356.093	--	--
6.43553	1614.63	1607.98	-303.962	--	--
6.45272	1559.04	1500.5	-252.065	--	--
6.46991	1232.44	1084.51	-162.674	--	--
6.4871	683.638	617.937	-244.903	--	--
6.50429	396.459	287.272	-201.417	--	--
6.52148	171.802	117.818	-256.619	--	--
6.53867	99.0814	48.4517	-259.974	--	--
6.55585	55.9041	22.5781	-277.278	--	--
6.57304	27.0686	12.2628	-295.798	--	--
6.59023	7.43323	7.78543	-310.956	--	--
6.62461	-4.56761	5.29888	-320.471	--	--
6.6418	-4.53374	5.28138	-320.419	--	--
6.65899	-0.32248	5.61269	-316.539	--	--
6.67618	-0.00284	6.29279	-316.9	--	--
6.69337	2.14445	6.49032	-314.95	--	--
6.71055	2.76921	9.45959	-317.294	--	--
6.72774	11.0573	16.064	-315.611	--	--
6.74493	29.9	30.5301	-311.234	--	--
6.76212	59.942	59.2991	-309.961	--	--
6.77931	107.323	108.994	-312.275	--	--
6.7965	181.153	181.45	-310.901	--	--
6.81369	285.172	267.615	-293.047	--	--
6.83088	360.824	345.023	-294.802	--	--
6.84807	392.582	385.78	-303.802	--	--
6.86525	378.546	376.072	-308.13	--	--
6.88244	345.761	324.669	-289.512	--	--
6.89963	297.414	251.423	-264.613	--	--
6.91682	238.588	175.87	-247.886	--	--
6.93401	168.377	112.31	-254.537	--	--
6.9512	98.3774	66.7404	-278.967	--	--
6.96839	53.3417	37.8771	-295.139	--	--
6.98558	29.779	21.2872	-302.112	--	--
7.00277	23.1824	12.455	-299.877	--	--
7.01996	14.9924	7.97993	-303.592	--	--
7.03714	8.07793	5.7124	-308.239	--	--
7.05433	2.00351	4.47147	-313.072	--	--
7.07152	6.01402	3.69624	-308.286	--	--
7.08871	3.82767	3.14498	-309.921	--	--
7.1059	7.83577	2.71993	-305.488	--	--
7.12309	5.26603	2.3783	-307.716	--	--
7.14028	1.20962	2.09723	-311.492	--	--
7.15747	-3.73398	1.8636	-316.202	--	--
7.17466	-4.89867	2.15429	-317.657	--	--
7.19184	-4.9284	2.05605	-317.589	--	--
7.20903	-5.88934	1.99843	-318.492	--	--
7.22622	2.78723	1.17239	-308.989	--	--
7.24341	7.95529	1.26563	-303.914	--	--
7.2606	7.36137	1.40323	-304.646	--	--
7.27779	3.25426	1.61291	-308.963	--	--
7.29498	6.32317	1.71648	-305.997	--	--
7.31217	13.7749	2.91699	-299.746	--	--
7.32936	24.4661	7.48005	-293.618	--	--
7.34654	38.7757	23.7714	-295.6	--	--
7.36373	61.5744	70.6218	-319.651	--	--
7.38092	126.79	173.101	-356.916	--	--
7.39811	301.711	337.02	-345.912	--	--
7.4153	491.984	515.175	-333.795	--	--
7.43249	651.94	614.513	-273.177	--	--
7.44968	609.762	569.182	-270.024	--	--
7.46687	436.991	410.423	-284.036	--	--
7.48406	221.764	231.803	-320.643	--	--
7.50124	103.778	103.43	-310.256	--	--
7.51843	49.1904	37.2882	-298.702	--	--
7.53562	28.2412	11.7585	-294.121	--	--
7.55281	27.1079	4.04542	-287.542	--	--
7.57	28.0236	2.02833	-284.609	--	--
7.58719	27.0654	1.42505	-284.964	--	--
7.60438	26.1113	1.13824	-285.631	--	--
7.62157	23.6859	0.94336	-287.862	--	--
7.63876	20.6505	0.7957	-290.749	--	--
7.65594	23.7751	0.67998	-287.509	--	--
7.67313	28.195	0.58758	-282.997	--	--
7.69032	22.7373	-0.00028372	-287.866	--	--
7.70751	8.03447	-0.00012588	-302.569	--	--
7.7247	-3.26085	3.194e-05	-313.865	--	--
7.74189	-5.49979	-0.00014353	-316.104	--	--
7.75908	6.61125	0.00022078	-303.993	--	--
7.77627	15.7318	0.0001483	-294.872	--	--
7.79346	16.2128	0.00017929	-294.391	--	--
7.81065	14.8235	-0.00022698	-295.78	--	--
7.82783	9.92236	-9.298e-05	-300.682	--	--
7.84502	14.1166	-0.0002923	-296.487	--	--
7.86221	14.841	4.769e-05	-295.763	--	--
7.8794	16.0785	-4.864e-05	-294.526	--	--
7.89659	17.3769	-4.196e-05	-293.227	--	--
7.91378	17.2337	-0.00047112	-293.37	--	--
7.93097	22.3932	0.00017882	-288.211	--	--
7.94816	18.1171	0.00039148	-292.487	--	--
7.96535	15.4037	-0.00026846	-295.2	--	--
7.98253	9.29766	-0.00038863	-301.306	--	--
7.99972	8.30717	3.1e-05	-302.297	--	--
8.01691	6.91216	0.00011682	-303.692	--	--
8.0341	13.7135	0.00020265	-296.891	--	--
8.05129	20.194	-4.434e-05	-290.41	--	--
8.06848	27.1191	-0.00029183	-283.485	--	--
8.08567	24.6684	0.00010347	-285.936	--	--
8.10286	22.6481	-0.00047683	-287.955	--	--
8.12005	19.467	-0.00041532	-291.137	--	--
8.13723	15.693	-0.00035286	-294.911	--	--
8.15442	14.8865	-0.0001874	-295.717	--	--
8.17161	12.7308	8.106e-05	-297.873	--	--
8.1888	14.8377	-8.726e-05	-295.766	--	--
8.20599	17.8093	-0.00015211	-292.795	--	--
8.22318	13.9444	0.00032282	-296.66	--	--
8.24037	11.4477	-7.581e-05	-299.156	--	--
8.25756	12.7223	6.532e-05	-297.882	--	--
8.27475	19.5532	-0.00022984	-291.051	--	--
8.29193	23.4977	-0.00042248	-287.106	--	--
8.30912	20.1208	0.00046539	-290.484	--	--
8.32631	15.891	-5.913e-05	-294.713	--	--
8.3435	8.95883	-0.00048256	-301.645	--	--
8.36069	10.8353	-0.0003643	-299.768	--	--
8.37788	5.99264	0.00029278	-304.612	--	--
8.39507	4.92806	-0.00036049	-305.676	--	--
8.41226	5.82303	-3.624e-05	-304.781	--	--
8.42945	12.2679	0.000391	-298.337	--	--
8.44663	10.065	-5.531e-05	-300.539	--	--
8.46382	3.94423	3.815e-05	-306.66	--	--
8.48101	0.1474	-0.00030518	-310.456	--	--
8.4982	-0.27954	0.00043202	-310.884	--	--
8.51539	0.0105	0.00029469	-310.594	--	--
8.53258	-0.25004	-0.00027847	-310.854	--	--
8.54977	-3.23541	0.00022793	-313.84	--	--
8.56696	2.37586	0.0002966	-308.228	--	--
8.58415	6.53236	-6.962e-05	-304.072	--	--
8.60134	10.9693	-0.00033379	-299.634	--	--
8.61852	7.6565	5.72e-06	-302.948	--	--
8.63571	2.91828	0.0006752	-307.686	--	--
8.6529	3.93459	0.00158	-306.671	--	--
8.67009	7.93766	0.00749	-302.674	--	--
8.68728	11.8301	0.0293	-298.803	--	--
8.70447	14.2326	0.25657	-296.628	--	--
8.72166	15.2357	0.46986	-295.838	--	--
8.73885	18.1649	0.97632	-293.415	--	--
8.75604	15.8723	2.04483	-296.777	--	--
8.77322	15.4319	4.01347	-299.186	--	--
8.79041	16.0867	7.13796	-301.655	--	--
8.8076	20.8513	11.3385	-301.091	--	--
8.82479	23.8857	15.9946	-302.713	--	--
8.84198	25.7552	19.9863	-304.835	--	--
8.85917	27.0554	22.109	-305.658	--	--
8.87636	21.4322	21.6574	-310.829	--	--
8.89355	20.6126	18.8241	-308.816	--	--
8.91074	17.5814	14.5961	-307.619	--	--
8.92792	16.9782	10.2548	-303.881	--	--
8.94511	16.473	6.83649	-300.968	--	--
8.9623	19.7698	4.90107	-295.735	--	--
8.97949	21.0165	4.62037	-294.208	--	--
8.99668	20.8289	5.98948	-295.765	--	--
9.01387	24.3468	8.91586	-295.173	--	--
9.03106	29.4583	13.1197	-294.265	--	--
9.04825	48.9336	17.9332	-279.604	--	--
9.06544	64.8589	22.1582	-267.903	--	--
9.08262	75.8134	24.2343	-259.025	--	--
9.09981	76.2915	23.1629	-257.475	--	--
9.117	75.2689	19.4813	-254.816	--	--
9.13419	64.627	14.6813	-260.658	--	--
9.15138	50.3211	10.0822	-270.365	--	--
9.16857	44.4793	6.42311	-272.548	--	--
9.18576	36.5167	3.90158	-277.989	--	--
9.20295	27.5283	2.35941	-285.435	--	--
9.22014	20.2756	1.49613	-291.825	--	--
9.23733	7.41031	1.03442	-304.228	--	--
9.25451	7.24376	0.78142	-304.142	--	--
9.2717	6.85032	0.62963	-304.383	--	--
9.28889	2.52622	0.52713	-308.605	--	--
9.30608	2.43615	0.4514	-308.619	--	--
9.32327	3.64801	0.39098	-307.347	--	--
9.34046	5.50069	0.3424	-305.446	--	--
9.35765	0.3023	0.30242	-310.604	--	--
9.37484	-1.7171	0.2686	-312.59	--	--
9.39203	-0.34721	0.24111	-311.192	--	--
9.40921	-0.13349	0.21687	-310.954	--	--
9.4264	2.07682	0.1957	-308.723	--	--
9.44359	0.81099	0.17789	-309.971	--	--
9.46078	2.24484	0.16251	-308.522	--	--
9.47797	7.65501	-6.772e-05	-302.949	--	--
9.49516	11.5079	-0.00021267	-299.096	--	--
9.51235	8.06111	0.00018025	-302.543	--	--
9.52954	4.7998	0.00013733	-305.804	--	--
9.54673	3.0083	0.00019836	-307.596	--	--
9.56391	3.66934	-0.00017834	-306.935	--	--
9.5811	7.34899	-0.00045109	-303.255	--	--
9.59829	8.40421	0.00035572	-302.2	--	--
9.61548	3.98055	-0.00025081	-306.623	--	--
9.63267	1.78028	0.00022221	-308.824	--	--
9.64986	-0.36728	0.0002594	-310.972	--	--
9.66705	0.0655	-0.00014115	-310.538	--	--
9.68424	-2.09811	-0.00043773	-312.702	--	--
9.70143	-3.81643	0.00034523	-314.421	--	--
9.71861	-6.36034	0.34623	-317.311	--	--
9.7358	-6.33162	0.36998	-317.306	--	--
9.75299	-3.35331	0.39637	-314.354	--	--
9.77018	-4.44076	0.42577	-315.471	--	--
9.78737	-1.46836	0.45809	-312.531	--	--
9.80456	1.83689	0.49482	-309.262	--	--
9.82175	-1.8554	0.53617	-312.996	--	--
9.83894	3.58246	0.58236	-307.604	--	--
9.85613	17.9783	0.63488	-293.261	--	--
9.87331	30.9374	0.69429	-280.361	--	--
9.8905	39.5154	0.76362	-271.852	--	--
9.90769	41.633	0.84212	-269.813	--	--
9.92488	47.4913	0.93457	-264.047	--	--
9.94207	51.0272	1.04233	-260.619	--	--
9.95926	57.2826	1.16971	-254.491	--	--
9.97645	61.2091	1.32172	-250.717	--	--
9.99364	68.4491	1.50526	-243.66	--	--
10.0108	74.162	1.73023	-238.172	--	--
10.028	79.0093	2.01798	-233.613	--	--
10.0452	61.604	2.40724	-251.407	--	--
10.0624	53.3068	2.98422	-260.282	--	--
10.0796	42.6865	3.93333	-271.851	--	--
10.0968	38.526	5.60822	-277.686	--	--
10.114	40.811	8.59945	-278.393	--	--
10.1311	45.7265	13.682	-278.56	--	--
10.1483	57.4141	21.7485	-274.938	--	--
10.1655	64.7422	33.2263	-279.088	--	--
10.1827	68.7982	47.6213	-289.427	--	--
10.1999	72.4157	63.0187	-301.207	--	--
10.2171	75.3569	75.8581	-311.105	--	--
10.2343	78.6426	81.6492	-313.611	--	--
10.2515	66.8356	77.7806	-321.549	--	--
10.2687	54.9497	66.5395	-322.194	--	--
10.2858	49.5672	51.5553	-312.592	--	--
10.303	49.5284	36.9698	-298.045	--	--
10.3202	36.0901	25.2425	-299.757	--	--
10.3374	16.4836	17.3233	-311.444	--	--
10.3546	7.13449	13.1883	-316.658	--	--
10.3718	7.41527	12.3763	-315.565	--	--
10.389	19.6299	14.5608	-305.535	--	--
10.4062	34.1195	20.3678	-296.852	--	--
10.4234	51.4042	32.8831	-292.083	--	--
10.4405	78.5203	59.0866	-291.17	--	--
10.4577	122.395	109.212	-297.421	--	--
10.4749	187.516	187.628	-310.716	--	--
10.4921	233.617	280.598	-357.585	--	--
10.5093	296.575	352.768	-366.797	--	--
10.5265	293.952	365.672	-382.324	--	--
10.5437	262.684	309.983	-357.903	--	--
10.5609	157.343	215.377	-368.637	--	--
10.5781	95.2653	123.28	-338.619	--	--
10.5952	54.7616	59.0078	-314.85	--	--
10.6124	28.1784	24.1059	-306.532	--	--
10.6296	18.2335	9.16245	-301.533	--	--
10.6468	9.50733	3.88914	-304.986	--	--
10.664	5.74501	2.22314	-307.082	--	--
10.6812	-0.8075	1.64859	-313.06	--	--
10.6984	-5.12824	1.3704	-317.103	--	--
10.7156	-4.04745	1.18364	-315.835	--	--
10.7328	0.78388	1.03886	-310.859	--	--
10.7499	4.82609	0.92208	-306.7	--	--
10.7671	2.509	0.82482	-308.92	--	--
10.8015	-8.03948	7.63e-06	-318.644	--	--
10.8187	-6.06024	0.00042439	-316.665	--	--
10.8359	-0.68964	0.0004034	-311.294	--	--
10.8531	-1.18631	-5.341e-05	-311.79	--	--
10.8703	-1.22279	-0.00040722	-311.826	--	--
10.8875	-1.00127	0.00031948	-311.606	--	--
10.9046	-1.1239	0.0002985	-311.728	--	--
10.9218	-0.59085	-0.00028515	-311.195	--	--
10.939	-4.0085	-0.00032997	-314.612	--	--
10.9562	-1.46242	0.00016594	-312.067	--	--
10.9734	2.09148	-0.00021171	-308.512	--	--
10.9906	2.95477	-0.00048637	-307.649	--	--
11.0078	3.29753	-0.00022125	-307.306	--	--
11.025	3.58468	-0.00039196	-307.019	--	--
11.0422	3.85479	-0.00046062	-306.749	--	--
11.0594	7.26687	1.144e-05	-303.337	--	--
11.0765	9.31506	-0.00016022	-301.289	--	--
11.0937	3.68754	-2.193e-05	-306.916	--	--
11.1109	-0.61552	0.00021935	-311.22	--	--
11.1281	2.17397	2.384e-05	-308.43	--	--
11.1453	7.68292	-6.772e-05	-302.921	--	--
11.1625	9.38479	0.00037956	-301.22	--	--
11.1797	3.21003	-4.673e-05	-307.394	--	--
11.1969	5.05095	6.771e-05	-305.553	--	--
11.2141	2.73053	0.00201	-307.876	--	--
11.2312	10.2728	0.00586	-300.337	--	--
11.2484	11.5315	0.01946	-299.092	--	--
11.2656	20.5615	0.05878	-290.101	--	--
11.2828	16.8553	0.15829	-293.907	--	--
11.3	12.954	0.40547	-298.055	--	--
11.3172	11.8902	0.89473	-299.609	--	--
11.3344	14.9259	1.8189	-297.497	--	--
11.3516	23.0636	3.38858	-290.929	--	--
11.3688	30.9652	5.76851	-285.407	--	--
11.3859	33.2921	8.9437	-286.256	--	--
11.4031	35.4442	12.8188	-287.979	--	--
11.4203	36.0125	16.5654	-291.157	--	--
11.4375	33.2269	19.5474	-296.925	--	--
11.4547	25.2392	21.058	-306.423	--	--
11.4719	19.0391	20.7096	-312.275	--	--
11.4891	14.1954	18.5977	-315.006	--	--
11.5063	10.2825	15.262	-315.583	--	--
11.5235	9.55977	11.4617	-312.506	--	--
11.5406	9.59431	7.92004	-308.93	--	--
11.5578	8.65612	5.05062	-306.999	--	--
11.575	6.34488	3.02611	-307.285	--	--
11.5922	9.88583	1.76543	-302.484	--	--
11.6094	13.2687	1.07689	-298.412	--	--
11.6266	10.9201	0.75857	-300.443	--	--
11.6438	4.64607	0.65684	-306.615	--	--
11.661	6.02461	0.67888	-305.258	--	--
11.6782	6.78625	0.78294	-304.601	--	--
11.6953	6.84687	0.96251	-304.72	--	--
11.7125	6.77987	1.24037	-305.065	--	--
11.7297	7.92504	1.6494	-304.328	--	--
11.7469	9.14074	2.2305	-303.694	--	--
11.7641	7.79316	3.0319	-305.843	--	--
11.7813	7.88339	4.10852	-306.829	--	--
11.7985	9.97407	5.61202	-306.242	--	--
11.8157	12.2606	7.44664	-305.79	--	--
11.8329	16.1643	9.94464	-304.384	--	--
11.85	22.3287	12.8559	-301.131	--	--
11.8672	26.1875	16.3564	-300.773	--	--
11.8844	27.8886	20.1333	-302.849	--	--
11.9016	25.727	23.4878	-308.365	--	--
11.9188	25.8596	25.4056	-310.15	--	--
11.936	22.6397	25.0616	-313.026	--	--
11.9532	15.7816	22.5356	-317.358	--	--
11.9704	0.96468	18.7554	-328.395	--	--
12.0219	-4.6343	8.71764	-323.956	--	--
12.0391	1.25567	7.02118	-316.37	--	--
12.0563	5.16824	6.04178	-311.478	--	--
12.0735	-2.29786	5.50577	-318.408	--	--
12.0907	-1.91773	6.10091	-318.623	--	--
12.1079	-2.42118	5.93661	-318.962	--	--
12.1251	4.66706	5.82899	-311.766	--	--
12.1423	5.73167	5.89094	-310.763	--	--
12.1594	9.85199	6.35249	-307.105	--	--
12.1766	11.5122	7.59988	-306.692	--	--
12.1938	15.1616	10.3407	-305.783	--	--
12.211	18.3551	16.1458	-308.395	--	--
12.2282	34.8111	28.7492	-304.542	--	--
12.2454	69.3157	56.045	-297.333	--	--
12.2626	134.324	110.902	-287.181	--	--
12.2798	266.6	206.526	-250.53	--	--
12.297	404.185	343.58	-249.999	--	--
12.3141	530.24	494.915	-275.279	--	--
12.3313	597.139	609.909	-323.375	--	--
12.3485	598.383	634.554	-346.775	--	--
12.3657	498.968	555.356	-366.992	--	--
12.3829	389.93	411.203	-331.877	--	--
12.4001	275.268	260.542	-295.879	--	--
12.4173	163.222	144.52	-291.902	--	--
12.4345	93.2611	74.0629	-291.406	--	--
12.4517	48.6484	39.3294	-301.285	--	--
12.4688	23.5742	25.1516	-312.181	--	--
12.486	14.3006	20.3315	-316.635	--	--
12.5032	9.1663	18.7185	-320.156	--	--
12.5204	12.5345	17.6068	-315.676	--	--
12.5376	12.9401	16.0327	-313.697	--	--
12.5548	7.39862	13.8401	-317.046	--	--
12.572	-0.50099	11.2543	-322.359	--	--
12.5892	-1.2641	8.63119	-320.499	--	--
12.6064	2.70475	6.2888	-314.188	--	--
12.6235	1.09046	4.42532	-313.939	--	--
12.6407	-0.57634	3.25136	-314.432	--	--
12.6579	-1.32944	2.36908	-314.303	--	--
12.6751	-5.81415	1.83376	-318.252	--	--
12.7095	-4.55563	1.38121	-316.541	--	--
12.7267	-0.29751	1.33801	-312.24	--	--
12.7439	-1.33672	1.43683	-313.378	--	--
12.7611	-6.12247	1.89466	-318.621	--	--
12.7782	-3.70217	3.34577	-317.652	--	--
12.7954	4.94052	7.24741	-312.911	--	--
12.8126	19.2101	15.9697	-307.364	--	--
12.8298	23.9221	31.9731	-318.655	--	--
12.847	31.3147	55.5628	-334.852	--	--
12.8642	39.9112	82.3274	-353.02	--	--
12.8814	46.3538	103.457	-367.707	--	--
12.8986	49.736	109.149	-370.017	--	--
12.9158	41.3175	97.1758	-366.462	--	--
12.9329	41.9992	73.3888	-341.994	--	--
12.9501	35.0181	47.3888	-322.975	--	--
12.9673	25.7658	26.7362	-311.574	--	--
12.9845	14.6428	13.7939	-309.755	--	--
13.0017	6.61138	7.11018	-311.103	--	--
13.0189	8.09269	4.08377	-306.595	--	--
13.0361	8.40023	2.70924	-304.913	--	--
13.0533	9.83622	1.94875	-302.717	--	--
13.0705	4.55565	1.41219	-307.461	--	--
13.0876	0.31684	0.99972	-311.287	--	--
13.1048	-2.17703	0.68971	-313.471	--	--
13.122	-3.65711	0.47155	-314.733	--	--
13.1392	0.91037	0.32793	-310.022	--	--
13.1564	9.22484	0.06116	-301.44	--	--
13.1736	12.7982	0.04768	-297.853	--	--
13.1908	12.2718	0.03224	-298.364	--	--
13.208	12.537	0.02743	-298.095	--	--
13.2252	11.7808	0.02555	-298.849	--	--
13.2423	14.893	0.02684	-295.738	--	--
13.2595	10.4227	0.02788	-300.209	--	--
13.2767	8.22286	0.03023	-302.411	--	--
13.2939	3.97311	0.05588	-306.687	--	--
13.3111	1.69011	0.06003	-308.974	--	--
13.3283	1.51482	0.06526	-309.154	--	--
13.3455	-0.54014	0.07028	-311.214	--	--
13.3627	0.33666	0.07659	-310.344	--	--
13.3799	4.80723	0.08392	-305.881	--	--
13.397	1.5254	0.09198	-309.171	--	--
13.4142	0.39176	0.10239	-310.315	--	--
13.4314	-3.20637	0.1131	-313.924	--	--
13.4486	-2.05542	0.12721	-312.787	--	--
13.4658	-0.46591	0.14427	-311.214	--	--
13.483	1.14403	0.16696	-309.627	--	--
13.5002	2.89566	0.19934	-307.908	--	--
13.5174	0.5833	0.24897	-310.27	--	--
13.5346	3.35281	0.33052	-307.582	--	--
13.5517	4.51708	0.4646	-306.552	--	--
13.5689	4.64781	0.68211	-306.638	--	--
13.5861	2.62371	1.02147	-309.002	--	--
13.6033	0.14006	1.51853	-311.983	--	--
13.6205	1.39475	2.19425	-311.404	--	--
13.6377	4.4497	3.04122	-309.196	--	--
13.6549	6.26566	4.00643	-308.345	--	--
13.6721	4.7438	4.98518	-310.845	--	--
13.6893	12.0556	5.82973	-304.378	--	--
13.7064	17.6129	6.39721	-299.388	--	--
13.7236	22.1361	6.64557	-295.113	--	--
13.7408	17.2389	6.6203	-299.985	--	--
13.758	9.96118	6.41774	-307.061	--	--
13.7752	4.23519	6.11618	-312.485	--	--
13.7924	4.43569	5.74115	-311.91	--	--
13.8096	10.017	5.26788	-305.855	--	--
13.8268	9.13573	4.65616	-306.124	--	--
13.844	6.7841	3.92253	-307.742	--	--
13.8611	2.24867	3.14958	-311.505	--	--
13.8783	2.97691	2.41543	-310.043	--	--
13.8955	-2.07301	1.78172	-314.459	--	--
13.9127	-1.66762	1.27448	-313.546	--	--
13.9299	-0.18282	0.89336	-311.68	--	--
13.9471	2.27662	0.62504	-308.952	--	--
13.9643	2.57557	0.44545	-308.474	--	--
13.9815	8.04666	0.32969	-302.887	--	--
13.9987	8.62506	0.2552	-302.234	--	--
14.0158	5.2463	0.20762	-305.565	--	--
14.033	2.35901	0.17557	-308.421	--	--
14.0502	1.45826	0.15177	-309.298	--	--
14.0674	4.58702	0.13378	-306.151	--	--
14.0846	7.36233	0.12058	-303.362	--	--
14.1018	5.91792	0.11113	-304.797	--	--
14.119	0.72773	0.10838	-309.985	--	--
14.1362	-1.86674	0.11325	-312.584	--	--
14.1534	-1.10418	0.1343	-311.843	--	--
14.1705	5.60232	0.1781	-305.18	--	--
14.1877	6.52325	0.25958	-304.34	--	--
14.2049	3.56527	0.39051	-307.429	--	--
14.2221	1.66667	0.58305	-309.52	--	--
14.2393	4.43023	0.81819	-306.992	--	--
14.2565	-0.56979	1.12532	-312.299	--	--
14.2737	-0.44696	1.4556	-312.507	--	--
14.2909	-2.78087	1.76584	-315.151	--	--
14.3081	5.86921	2.00581	-306.741	--	--
14.3252	8.55921	2.13269	-304.178	--	--
14.3424	10.0795	2.12259	-302.647	--	--
14.3596	9.37238	1.95466	-303.186	--	--
14.3768	10.1927	1.70059	-302.112	--	--
14.394	10.0383	1.38256	-301.948	--	--
14.4112	10.5635	1.05056	-301.091	--	--
14.4284	9.64052	0.74656	-301.71	--	--
14.4456	11.4147	0.49612	-299.685	--	--
14.4628	10.7028	0.308	-300.209	--	--
14.4799	5.99468	0.17901	-304.788	--	--
14.4971	3.02522	0.09761	-307.676	--	--
14.5143	4.29201	0.06859	-306.381	--	--
14.5315	9.77074	0.04419	-300.877	--	--
14.5487	14.7347	0.0324	-295.902	--	--
14.5659	16.3905	0.02781	-294.241	--	--
14.5831	16.3987	0.02694	-294.232	--	--
14.6003	15.3859	0.02785	-295.246	--	--
14.6175	17.1594	0.02932	-293.474	--	--
14.6346	15.1595	0.08669	-295.531	--	--
14.6518	14.1019	0.09666	-296.599	--	--
14.669	10.7882	0.10877	-299.925	--	--
14.6862	9.99063	0.12418	-300.738	--	--
14.7034	7.03439	0.14307	-303.713	--	--
14.7206	3.68795	0.17182	-307.088	--	--
14.7378	6.13385	0.226	-304.696	--	--
14.755	10.3491	0.35759	-300.613	--	--
14.7722	12.6585	0.69584	-298.641	--	--
14.7893	11.6172	1.5131	-300.5	--	--
14.8065	11.3027	3.27603	-302.577	--	--
14.8237	8.71819	6.51411	-308.4	--	--
14.8409	9.84375	11.4886	-312.249	--	--
14.8581	13.9748	17.717	-314.346	--	--
14.8753	23.5837	23.7402	-310.761	--	--
14.8925	35.6715	27.5241	-302.457	--	--
14.9097	36.0853	27.5269	-302.046	--	--
14.9269	32.6128	23.8241	-301.815	--	--
14.944	22.8034	18.0878	-305.888	--	--
14.9612	20.5782	12.2758	-302.302	--	--
14.9784	15.6668	7.79907	-302.736	--	--
14.9956	13.417	5.0506	-302.238	--	--
15.0128	8.38443	3.67983	-305.899	--	--
15.0816	2.19229	2.10788	-310.52	--	--
15.0987	1.28615	1.71943	-311.037	--	--
15.1159	1.74979	1.34657	-310.201	--	--
15.1331	1.03321	1.02346	-310.594	--	--
15.2019	2.2667	0.34646	-308.684	--	--

## Sheet: FIgure1(b)
angle	I_exp	I_cal	I_exp-I_cal	angle	Fm-3m	hcp-1	hcp-2
3.92038	0.12556	0	-11470	2.84449	-2499	--	--
3.9376	-1.5271	0	-11471.6	5.34245	--	--	-4997
3.98925	164.099	0	-11306	5.22661	--	-4998	--
4.00647	-36.7473	0	-11506.8	5.33803	-2499	--	--
4.02369	-13.7989	0	-11483.9	5.42642	-2499	--	--
4.04091	-147.431	0	-11617.5	5.55552	-2499	--	--
4.05813	1.94748	0	-11468.1	5.67117	-2499	--	--
4.07535	33.284	0	-11436.8	5.72311	-2499	--	--
4.09256	254.543	0	-11215.5	5.97612	--	-4998	--
4.10978	507.445	0	-10962.6	6.10231	--	--	-4997
4.127	410.738	0	-11059.3	6.02098	--	-4998	--
4.17866	-80.6665	0	-11550.7	6.15291	--	--	-4997
4.19587	276.929	0	-11193.1	6.49881	-2499	--	--
4.21309	186.023	0	-11284.1	6.49781	-2499	--	--
4.23031	20.8105	0	-11449.3	7.02388	-2499	--	--
4.24753	38.6139	0	-11431.5	7.22264	-2499	--	--
4.26475	63.7669	0	-11406.3	7.94236	--	-4998	--
4.28197	33.9134	0	-11436.2	8.11382	--	--	-4997
4.29918	241.973	0	-11228.1	8.4351	-2499	--	--
4.3164	64.4556	0	-11405.6	8.4899	-2499	--	--
4.33362	23.8317	0	-11446.2	8.51111	-2499	--	--
4.35084	-146.158	0	-11616.2	9.0187	-2499	--	--
4.38528	-176.39	0	-11646.5	9.05904	--	-4998	--
4.40249	-44.7735	0	-11514.8	9.26012	--	--	-4997
4.41971	173.515	0	-11296.6	9.16261	-2499	--	--
4.43693	226.647	0	-11243.4	9.22715	-2499	--	--
4.45415	363.843	0	-11106.2	9.3665	-2499	--	--
4.47137	251.425	0	-11218.7	9.45547	-2499	--	--
4.48859	269.819	0	-11200.3	9.60569	-2499	--	--
4.50581	-39.8996	0	-11510	9.70322	-2499	--	--
4.52302	195.653	0	-11274.4	10.3864	--	-4998	--
4.54024	269.884	0	-11200.2	10.4641	--	-4998	--
4.55746	-42.5358	0	-11512.6	10.6089	--	--	-4997
4.60912	62.5515	0	-11407.5	10.5312	-2499	--	--
4.62633	656.982	0	-10813.1	10.6966	--	--	-4997
4.64355	551.032	0	-10919	10.6599	-2499	--	--
4.66077	428.8	0	-11041.3	10.6877	-2499	--	--
4.67799	179.916	0	-11290.2	10.7497	-2499	--	--
4.69521	438.826	0	-11031.3	10.7827	-2499	--	--
4.71243	643.564	0	-10826.5	10.7987	-2499	--	--
4.72964	935.449	0	-10534.6	10.8651	-2499	--	--
4.74686	878.511	0	-10591.6	10.8595	--	-4998	--
4.76408	515.423	0	-10954.7	10.8844	--	-4998	--
4.7813	45.3687	0	-11424.7	10.8692	-2499	--	--
4.79852	-280.117	0	-11750.2	10.9237	-2499	--	--
4.83295	-197.538	0	-11667.6	11.0973	--	--	-4997
4.85017	-80.3285	0	-11550.4	11.1254	--	--	-4997
4.86739	-77.2994	0	-11547.4	11.1242	-2499	--	--
4.88461	-216.9	0	-11687	11.3563	-2499	--	--
4.91905	-85.3704	0	-11555.4	11.4606	-2499	--	--
4.93627	-99.6459	0	-11569.7	11.5637	-2499	--	--
4.95348	-18.5628	15.4996	-11504.1	11.6473	-2499	--	--
4.9707	591.639	39.4522	-10917.9	11.6105	-2499	--	--
4.98792	740.774	44.2753	-10773.6	11.8125	-2499	--	--
5.00514	602.463	50.1162	-10917.7	11.9686	--	-4998	--
5.02236	42.345	57.4656	-11485.2	12.0587	--	-4998	--
5.05679	212.982	83.0606	-11340.2	12.222	--	--	-4997
5.14289	858.79	820.581	-11431.9	12.3236	--	--	-4997
5.1601	1843.89	1314.46	-10940.6	12.3605	-2499	--	--
5.17732	2868.25	1932.76	-10534.6	12.4523	-2499	--	--
5.19454	3186.88	2574.7	-10857.9	12.4128	-2499	--	--
5.21176	3701.7	3081.39	-10849.8	12.6779	-2499	--	--
5.22898	3563.01	3293.17	-11200.2	12.739	-2499	--	--
5.2462	3411.99	3158.68	-11216.8	13.0186	-2499	--	--
5.26341	3196.25	2786.11	-11059.9	13.0166	-2499	--	--
5.28063	2926.71	2599.46	-11142.8	13.0677	--	-4998	--
5.29785	2573.55	2271.89	-11168.4	13.3468	--	--	-4997
5.31507	2908.69	2075.97	-10637.4	13.3301	-2499	--	--
5.33229	2980.46	1974.15	-10463.8	13.4357	-2499	--	--
5.34951	2734.76	1888.56	-10623.9	13.7984	--	-4998	--
5.36672	2042.74	1779.74	-11207.1	13.8573	--	-4998	--
5.38394	1764.05	1670.68	-11376.7	14.0994	--		-4997
5.40116	1582.19	1608.5	-11496.4	14.1657	--		-4997
5.41838	1099.85	1654.18	-12024.4
5.4356	1296.94	2060.13	-12233.3
5.45282	2476.62	3059.06	-12052.5
5.47004	4739.84	5760.45	-12490.7
5.48725	9298.49	11454	-13625.6
5.50447	18233.6	21386	-14622.5
5.52169	27747.6	34845.3	-18567.7
5.53891	49218.9	47937.5	-10188.7
5.55613	54713.1	54347.2	-11104.1
5.57335	50803.2	50162.5	-10829.3
5.59056	35600.9	38893.2	-14762.3
5.60778	28219.3	27482.3	-10733
5.625	18193.9	20728.6	-14004.8
5.64222	16403.1	19584.9	-14651.9
5.65944	19663.2	21965.2	-13772
5.67666	23551.4	24659.1	-12577.8
5.69387	25908.8	25562.8	-11124.1
5.71109	24969	24406.3	-10907.3
5.72831	21888.7	21113.4	-10694.8
5.74553	17052.3	16153.5	-10571.3
5.76275	13101.2	11011.5	-9380.39
5.77997	10174.3	6670.7	-7966.51
5.79718	8831.99	3788.73	-6426.82
5.8144	7084.64	1932.7	-6318.14
5.83162	5749.82	1275.76	-6996.02
5.84884	4217.52	1106.77	-8359.32
5.86606	3623.32	1238.15	-9084.9
5.88328	2995.7	1653.56	-10127.9
5.9005	3916.27	2435.03	-9988.84
5.91771	4980.17	3691.41	-10181.3
5.93493	6037.19	5487.51	-10920.4
5.95215	7844.04	7682.91	-11309
5.96937	9920.38	10184	-11733.7
5.98659	11391.9	12400.7	-12478.8
6.00381	12327.4	13996.3	-13139
6.02102	11872.5	14475.5	-14073
6.03824	10857.5	13748.8	-14361.4
6.05546	9325.76	12181.6	-14325.9
6.07268	8194	10360.6	-13636.7
6.0899	6731.01	8768.01	-13507.1
6.10712	6625.14	7632.74	-12477.7
6.12433	6393.31	6927.08	-12003.8
6.14155	6475.71	6431.4	-11425.8
6.15877	6201.9	5867.43	-11135.6
6.17599	5423.57	5094.18	-11140.7
6.19321	4856.26	4175.97	-10789.8
6.21043	4216.86	3327.23	-10580.4
6.22764	3772.13	2496.03	-10194
6.24486	3149.13	1962.49	-10283.4
6.26208	2984.57	1495.14	-9980.65
6.2793	2946.21	1181.69	-9705.56
6.29652	3345.84	992.771	-9117.01
6.31374	3785.62	898.201	-8582.65
6.33095	4707.83	876.306	-7638.55
6.34817	5141.04	924.237	-7253.27
6.36539	5941.5	1084.19	-6612.77
6.38261	6631.77	1513.74	-6352.04
6.39983	8464.38	2618.04	-5623.74
6.41705	10391.1	5163.8	-6242.77
6.43427	13746.7	10114	-7837.4
6.45148	20793.1	17899.9	-8576.87
6.4687	27008.7	27391.5	-11852.9
6.48592	35734.6	35323.8	-11059.3
6.50314	37728.3	37624.6	-11366.4
6.52036	32679	32745.3	-11536.4
6.53758	21368.1	23620.2	-13722.2
6.55479	11538.3	14492.3	-14424
6.57201	5458.26	7727.38	-13739.2
6.58923	2528.45	3764.98	-12706.6
6.60645	1466.73	1848.32	-11851.7
6.62367	901.087	1035.64	-11604.6
6.64089	625.153	696.95	-11541.9
6.6581	554.373	533.456	-11449.2
6.67532	217.057	433.919	-11686.9
6.69254	156.583	362.781	-11676.3
6.72698	197.055	146.305	-11419.3
6.7442	449.453	127.125	-11147.7
6.76141	968.289	111.936	-10613.7
6.77863	1032.22	0.54436	-10438.4
6.79585	591.638	0.62569	-10879.1
6.81307	202.245	0.72641	-11268.6
6.83029	-188.016	0.85339	-11658.9
6.84751	-108.976	1.01843	-11580.1
6.86473	0.13031	1.24884	-11471.2
6.88194	-24.596	1.62561	-11496.3
6.89916	-121.345	2.39844	-11593.8
6.91638	-147.511	4.2301	-11621.8
6.9336	-156.368	8.51416	-11635
6.95082	23.5673	17.3608	-11463.9
6.96804	227.105	32.5702	-11275.5
6.98525	482.186	53.5293	-11041.4
7.00247	663.471	75.0734	-10881.7
7.01969	701.499	88.2313	-10856.8
7.03691	571.324	85.3522	-10984.1
7.05413	787.969	68.2893	-10750.4
7.07135	855.408	46.1392	-10660.8
7.08856	704.807	26.9031	-10792.2
7.10578	132.269	14.072	-11351.9
7.123	-148.57	7.33032	-11626
7.14022	-406.517	4.77221	-11881.4
7.15744	-392.607	4.71509	-11867.4
7.17466	-517.299	6.13916	-11993.5
7.19187	-835.761	8.26856	-12314.1
7.20909	-796.195	10.1453	-12276.4
7.22631	-748.206	10.6853	-12229
7.24353	-25.9839	9.43946	-11505.5
7.26075	715.594	7.0752	-10761.6
7.27797	1019.94	4.08984	-10454.2
7.29518	1085.24	2.24854	-10387.1
7.3124	442.971	1.1211	-11028.2
7.32962	-134.443	0.55103	-11605.1
7.34684	23.7554	0.30054	-11446.6
7.36406	23.4995	0.19555	-11446.8
7.38128	318.682	0.14673	-11151.5
7.3985	-274.283	0.11841	-11744.5
7.41571	208.668	0.09888	-11261.5
7.43293	629.972	0.08398	-10840.2
7.45015	842.259	0.07202	-10627.9
7.46737	852.335	0.0625	-10617.8
7.48459	684.614	0.05493	-10785.5
7.50181	935.955	0	-10534.1
7.51902	589.948	0	-10880.1
7.53624	302.992	0	-11167.1
7.55346	-76.2541	0	-11546.3
7.57068	-40.7319	0	-11510.8
7.5879	-206.263	0	-11676.3
7.60512	-389.526	0	-11859.6
7.62233	-797.923	0	-12268
7.63955	-750.351	0	-12220.4
7.65677	-314.988	0	-11785.1
7.67399	61.8848	0	-11408.2
7.69121	-92.9771	12.624	-11575.7
7.70843	-274.345	14.7495	-11759.2
7.72564	-436.543	28.0696	-11934.7
7.74286	-48.311	34.4641	-11552.9
7.76008	-216.07	45.6204	-11731.8
7.7773	-323.945	65.9072	-11859.9
7.79452	67.9273	102.39	-11504.5
7.81174	516.471	164.883	-11118.5
7.82896	921.127	264.526	-10813.5
7.84617	748.698	410.149	-11131.5
7.86339	431.341	603.281	-11642
7.88061	372.908	832.405	-11929.6
7.89783	604.518	1070.53	-11936.1
7.91505	1212.14	1277.57	-11535.5
7.93227	1436.14	1408.91	-11442.8
7.94948	2072.38	1432.35	-10830
7.9667	1984.17	1346.97	-10832.9
7.98392	2017.96	1185.06	-10637.2
8.00114	1849.29	994.266	-10615.1
8.01836	1770.72	818.994	-10518.3
8.03558	1842.98	689.432	-10316.5
8.05279	1550.39	617.133	-10536.8
8.07001	1510.81	595.421	-10554.7
8.08723	1438.19	603.088	-10635
8.10445	1144.76	610.419	-10935.7
8.12167	983.6	591.275	-11077.8
8.13889	976.169	537.299	-11031.2
8.1561	764.201	459.367	-11165.2
8.17332	429.396	372.728	-11413.4
8.19054	583.914	290.435	-11176.6
8.20776	457.9	208.292	-11220.5
8.22498	417.461	153.006	-11205.6
8.2422	420.52	111.624	-11161.2
8.25941	322.782	82.2909	-11229.6
8.27663	357.533	62.4485	-11175
8.29385	45.6127	49.3806	-11473.8
8.31107	132.2	41.3396	-11379.2
8.32829	178.778	37.5999	-11328.9
8.34551	24.1135	38.7245	-11484.7
8.36273	82.4602	46.175	-11433.8
8.37994	-113.543	60.9225	-11644.5
8.39716	-85.7876	81.3866	-11637.3
8.41438	-235.584	101.973	-11807.6
8.4316	-332.645	114.053	-11916.8
8.44882	-355.535	111.088	-11936.7
8.46604	-88.3324	95.2466	-11653.7
8.48325	439.431	74.5834	-11105.2
8.50047	310.567	45.4302	-11204.9
8.51769	233.182	31.408	-11268.3
8.53491	-131.944	21.1006	-11623.1
8.55213	-320.564	13.6697	-11804.3
8.56935	-640.018	8.47485	-12118.6
8.58656	-845.154	5.07373	-12320.3
8.60378	-1025.84	3.04859	-12499
8.621	-1021.11	1.95459	-12493.1
8.63822	-840.529	1.39184	-12312
8.65544	-236.977	1.09057	-11708.1
8.67266	656.318	0.22437	-10814
8.68987	987.031	0.18042	-10483.2
8.70709	918.841	0.15088	-10551.4
8.72431	698.292	0.12817	-10771.9
8.74153	942.356	0.11059	-10527.8
8.75875	740.414	23.9165	-10753.6
8.77597	406.769	27.2446	-11090.6
8.79319	208.987	45.1875	-11306.3
8.8104	1110.95	52.5757	-10411.7
8.82762	1491.44	62.5781	-10041.2
8.84484	1853.03	77.29	-9694.33
8.86206	1672.37	101.5	-9899.21
8.87928	1861.22	160.175	-9769.03
8.8965	2166.98	252.606	-9555.7
8.91371	2071.14	490.738	-9889.67
8.93093	1788.49	863.358	-10544.9
8.94815	1625.04	1540.06	-11385.1
8.96537	1940.84	2494.33	-12023.6
8.98259	2807.56	3669.11	-12331.6
8.99981	4410.14	4803.02	-11863
9.01702	5809.17	5525.14	-11186.1
9.03424	6829.26	5593.29	-10234.1
9.05146	7043.22	5156.21	-9583.06
9.06868	6427.59	4651.1	-9693.59
9.0859	5607.63	4539.29	-10401.7
9.10312	5642.21	5130.58	-10958.4
9.12033	6594.97	6461.94	-11337
9.13755	8096.25	8259.22	-11633
9.15477	10262.3	10021.4	-11229.2
9.17199	12769	11164.6	-9865.62
9.18921	13478.1	11547.5	-9539.52
9.20643	12022.1	11320.2	-10768.2
9.22364	9771.22	10505.3	-12204.2
9.24086	7862.86	9027.31	-12634.5
9.25808	6125.24	7109.95	-12454.8
9.2753	5030.47	5211.19	-11650.8
9.29252	4120.06	3806.22	-11156.2
9.30974	3388.27	3064.4	-11146.2
9.32696	2603.78	2902.43	-11768.7
9.34417	2533.56	3072.86	-12009.4
9.36139	2373.33	3198.36	-12295.1
9.37861	2204.82	3003.36	-12268.6
9.39583	2080.89	2472.01	-11861.2
9.41305	1914.11	1793.55	-11349.5
9.43027	1262.4	1167.48	-11375.2
9.44748	416.385	704.594	-11758.3
9.4647	28.1377	417.573	-11859.5
9.48192	14.9246	263.547	-11718.7
9.49914	9.32238	189.073	-11649.8
9.51636	-55.0634	156.07	-11681.2
9.53358	-125.647	144.879	-11740.6
9.55079	282.392	146.905	-11334.6
9.56801	330.541	156.739	-11296.3
9.58523	323.638	167.794	-11314.2
9.60245	360.153	172.079	-11282
9.61967	715.639	164.294	-10918.7
9.63689	1219.48	101.527	-10352.1
9.6541	1463.2	85.2175	-10092.1
9.67132	1438.26	59.6027	-10091.4
9.68854	1204.02	51.6284	-10317.7
9.70576	511.14	45.0938	-11004
9.72298	52.7542	37.2598	-11454.6
9.7402	-11.8969	28.0281	-11510
9.75742	187.607	18.99	-11301.5
9.77463	642.168	11.6739	-10839.6
9.79185	672.894	6.69623	-10803.9
9.80907	849.096	3.80151	-10624.8
9.82629	636.219	1.50403	-10835.4
9.84351	1017.78	0.89313	-10453.2
9.86073	504.464	0.61914	-10966.2
9.87794	200.203	0.4809	-11270.4
9.89516	-47.3702	0.396	-11517.8
9.91238	121.425	0.3352	-11349
9.9296	-59.7943	0.28809	-11530.2
9.94682	-276.978	0.25031	-11747.3
9.96404	-436.818	0	-11906.9
9.98125	-550.021	0	-12020.1
9.99847	-639.824	0	-12109.9
10.0157	-554.501	0	-12024.6
10.0329	-93.0048	0	-11563.1
10.0501	543.428	0	-10926.6
10.0673	1839.63	0	-9630.45
10.0846	3009.18	0	-8460.9
10.1018	3662.98	0	-7807.1
10.119	4167.92	12.2691	-7314.43
10.1362	3680.52	14.895	-7804.46
10.1534	2646.08	19.2258	-8843.22
10.1707	766.38	26.7728	-10730.5
10.1879	222.275	39.8938	-11287.7
10.2051	-271.207	64.5039	-11805.8
10.2223	-583.214	114.121	-12167.4
10.2395	-544.603	173.496	-12188.2
10.2567	-510.746	260.502	-12241.3
10.274	-210.674	380.269	-12061
10.2912	101.197	532.409	-11901.3
10.3084	464.321	714.117	-11719.9
10.3256	602.592	908.956	-11776.4
10.3428	1141.6	1099.04	-11427.5
10.3601	1398.79	1260.86	-11332.1
10.3773	1779.74	1368.28	-11058.6
10.3945	2144.12	1405.72	-10731.7
10.4117	2380.37	1397.17	-10486.9
10.4289	2646.79	1329.89	-10153.2
10.4462	2821.96	1226	-9874.11
10.4634	3180.14	1093.52	-9383.45
10.4806	3039.38	972.993	-9403.69
10.4978	2827.13	883.661	-9526.6
10.515	2381.23	854.973	-9943.82
10.5322	2045.06	887.423	-10312.4
10.5495	1952.59	1035.13	-10552.6
10.5667	1976.6	1378.35	-10871.8
10.5839	2123.36	1997.62	-11344.3
10.6011	2632.59	2997.16	-11834.7
10.6183	3808.75	4361.62	-12023
10.6356	5149.02	5956.24	-12277.3
10.6528	6993.7	7495.88	-11972.3
10.67	8006.81	8635.75	-12099
10.6872	9149.43	9243.31	-11564
10.7044	9386.04	9390.33	-11474.4
10.7216	9513.31	9308.12	-11264.9
10.7389	8980.44	9169.56	-11659.2
10.7561	9273.44	8910.63	-11107.3
10.7733	9463.95	8500.21	-10506.3
10.7905	9169.23	8062.3	-10363.1
10.8077	8989.14	7820.79	-10301.7
10.825	8827.45	7951.13	-10593.8
10.8422	9627.37	8434.28	-10277
10.8594	10758.7	8944.3	-9655.65
10.8766	11407.3	9124.81	-9187.56
10.8938	11378.1	8776.72	-8868.71
10.911	10074.5	7939.64	-9335.22
10.9283	7778.46	6731.13	-10422.7
10.9455	5132.78	5343.06	-11680.4
10.9627	3552.99	3999.57	-11916.7
10.9799	2756.82	2893.58	-11606.8
10.9971	2082.08	2119.56	-11507.6
11.0144	1622.56	1739.87	-11587.4
11.0316	1008.11	1746.78	-12208.7
11.0488	1576.58	2118.91	-12012.4
11.066	2756.01	2802.25	-11516.3
11.0832	4383.01	3600.59	-10687.7
11.1004	5201.79	4417.8	-10686.1
11.1177	4955.35	4872.01	-11386.7
11.1349	4406.08	4777.47	-11841.5
11.1521	3206.42	4119.13	-12382.8
11.1693	2175.31	3168.78	-12463.5
11.1865	903.575	2224.85	-12791.4
11.2038	489.193	1443.9	-12424.8
11.221	309.755	921.257	-12081.6
11.2382	415.627	621.839	-11676.3
11.2554	273.974	497.758	-11693.9
11.2726	326.377	509.402	-11653.1
11.2899	359.939	632.402	-11742.5
11.3071	479.241	838.029	-11828.9
11.3243	779.286	1079.69	-11770.5
11.3415	1260.25	1288.11	-11497.9
11.3587	1575.05	1393.73	-11288.8
11.3759	1889.82	1377.4	-10957.7
11.3932	1402.74	1293.77	-11361.1
11.4104	1271.61	1219.57	-11418
11.4276	1452.26	1190.24	-11208.1
11.4448	1646.47	1182.96	-11006.6
11.462	1103.1	1136.36	-11503.3
11.4793	776.452	990.711	-11684.3
11.4965	324.548	790.866	-11936.4
11.5137	358.347	549.542	-11661.3
11.5309	612.129	359.482	-11217.4
11.5481	725.036	222.445	-10967.5
11.5653	388.368	140.472	-11222.2
11.5826	-2.32281	100.502	-11572.9
11.5998	-28.5552	85.7611	-11584.4
11.617	107.177	81.3771	-11444.3
11.6342	255.551	77.955	-11292.5
11.6514	319.83	64.7827	-11215
11.6687	574.521	54.3256	-10949.9
11.6859	353.677	41.827	-11158.2
11.7031	349.803	31.5708	-11151.8
11.7203	148.141	16.0331	-11338
11.7375	46.1869	10.9574	-11434.8
11.7547	-396.45	8.86132	-11875.4
11.772	-497.046	9.36279	-11976.5
11.7892	102.752	12.1838	-11379.5
11.8064	332.797	20.3317	-11157.6
11.8236	159.759	29.1864	-11339.5
11.8408	-193.975	43.1379	-11707.2
11.8581	-285.737	59.4224	-11815.2
11.8753	9.0802	80.2593	-11541.3
11.8925	467.038	104.956	-11108
11.9097	843.357	133.073	-10759.8
11.9269	915.28	163.169	-10718
11.9442	852.109	195.907	-10813.9
11.9614	899.085	224.427	-10795.4
11.9786	736.431	248.908	-10982.6
11.9958	508.202	267.625	-11229.5
12.013	288.831	279.337	-11460.6
12.0302	162.231	283.171	-11591
12.0475	522.735	278.592	-11225.9
12.0647	556.771	265.87	-11179.2
12.0819	654.162	246.456	-11062.4
12.0991	252.558	222.43	-11439.9
12.1163	56.75	196.832	-11610.2
12.1336	-74.8494	172.345	-11717.3
12.1508	-66.9329	151.514	-11688.5
12.168	-74.6531	135.922	-11680.7
12.1852	-196.922	125.229	-11792.2
12.2024	-248.416	119.071	-11837.6
12.2196	-47.1382	116.141	-11633.4
12.2369	-93.3313	113.666	-11677.1
12.2541	-251.228	114.674	-11836
12.2713	-397.489	117.141	-11984.7
12.2885	-466.699	120.829	-12057.6
12.3057	-448.104	124.689	-12042.9
12.323	124.163	124.617	-11470.5
12.3402	300.972	124.705	-11293.8
12.3574	440.676	121.606	-11151
12.3746	91.4551	116.408	-11495
12.3918	283.974	110.881	-11297
12.409	278.011	106.187	-11298.3
12.4263	670.528	101.78	-10901.3
12.4435	629.506	95.6724	-10936.2
12.4607	944.788	85.6951	-10611
12.4779	830.447	71.5767	-10711.2
12.4951	572.558	55.5293	-10953
12.5124	-127.916	40.2803	-11638.3
12.5296	-486.295	27.9172	-11984.3
12.5468	-210.365	19.1106	-11699.6
12.564	328.259	13.5574	-11155.4
12.5812	597.101	10.4541	-10883.4
12.5984	458.868	7.37549	-11018.6
12.6157	276.354	7.0586	-11200.8
12.6329	340.961	7.35473	-11136.5
12.6501	386.674	7.96997	-11091.4
12.6673	136.631	8.63476	-11342.1
12.6845	-351.412	9.09448	-11830.6
12.7018	-495.141	10.1233	-11975.3
12.719	-578.927	10.5073	-12059.5
12.7362	-345.445	10.5437	-11826.1
12.7534	-342.575	10.293	-11822.9
12.7706	-110.057	9.93287	-11590.1
12.7879	48.6238	18.79	-11440.2
12.8051	293.348	22.4346	-11199.2
12.8223	327.769	26.1011	-11168.4
12.8395	235.172	32.5677	-11267.5
12.8567	-62.3997	44.7744	-11577.3
12.8739	23.326	69.1543	-11515.9
12.8912	366.383	118.411	-11222.1
12.9084	383.979	211.653	-11297.7
12.9256	388.55	373.189	-11454.7
12.9428	494.349	621.645	-11597.4
12.96	1033.28	955.369	-11392.2
12.9773	1642.81	1333.52	-11160.8
12.9945	1895.38	1672.76	-11247.5
13.0117	2037.9	1873.18	-11305.3
13.0289	1725.5	1859.79	-11604.4
13.0461	1504.27	1642.18	-11608
13.0633	1146.5	1304.92	-11628.5
13.0806	1140.9	944.121	-11273.3
13.0978	1170.86	635.37	-10934.6
13.115	1207.86	407.811	-10670
13.1322	1067.95	259.384	-10661.5
13.1494	941.063	170.675	-10699.7
13.1667	382.862	119.564	-11206.8
13.1839	-5.95269	90.1778	-11566.2
13.2011	291.732	72.568	-11250.9
13.2183	485.657	52.6962	-11037.1
13.2355	689.458	48.8499	-10829.5
13.2527	471.689	48.7241	-11047.1
13.27	552.253	51.6888	-10969.5
13.2872	538.259	56.6982	-10988.5
13.3044	319.956	56.4016	-11206.5
13.3216	253.447	59.175	-11275.8
13.3388	-92.6921	61.9448	-11624.7
13.3561	16.703	60.7153	-11514.1
13.3733	-224.523	56.0453	-11750.6
13.3905	-27.1459	49.2626	-11546.5
13.4077	146.404	41.7478	-11365.4
13.4249	176.208	34.4628	-11328.3
13.4422	-46.1825	27.8439	-11544.1
13.4594	40.2875	22.1379	-11451.9
13.4766	173.787	17.3495	-11313.6
13.4938	-108.695	13.4661	-11592.2

## Sheet: Figure2(a)
138GPa_T	138GPa_R	136GPa_T	136GPa_R	134GPa_T	134GPa_R	131GPa_T	131GPa_R	128GPa_T	128GPa_R	120GPa_T	120GPa_R
195.263	-1.86367e-06	167.061	0.000438896	162.039	0.00226	148.836	0.000120208	133.929	0.00165	75.7785	0.00292
194.911	0.000119275	166.541	0.000665334	161.598	-0.000318688	148.304	0.00101	133.335	-0.00161	74.9152	-0.00105
194.898	-3.82052e-05	166.46	0.00038019	161.612	0.000234824	148.29	0.000670928	133.238	-0.000184504	74.9629	-0.0014
194.924	-0.000203761	166.447	-0.00128	161.598	0.00195	148.263	-0.000673729	133.197	-0.00185	75.0261	-0.00127
194.911	6.02586e-05	166.42	0.00307	161.585	6.98895e-05	148.249	0.00227	133.155	-0.000505987	75.0731	0.00112
194.846	0.000122381	166.394	0.00128	161.572	0.001	148.222	0.000419337	133.114	-0.000656944	75.1672	-0.000321488
194.702	3.97582e-05	166.394	0.000989612	161.532	-0.00158	148.208	-0.000668133	133.086	0.00127	75.2299	-0.000371808
194.546	0.000151578	166.367	-0.000779949	161.478	0.00121	148.195	-8.10705e-05	133.031	0.00129	75.2926	-0.000875006
194.624	2.60913e-05	166.34	0.00128	161.451	0.00123	148.181	0.000718453	133.003	0.00125	75.5434	-0.000106231
194.611	8.5418e-05	166.34	0.00102	161.411	0.00053116	148.154	-0.00041933	132.948	0.00167	75.5904	-0.000547927
194.585	-0.000135737	166.313	0.00026837	161.371	-0.00127	148.14	0.000617813	132.948	-0.000167731	75.4807	-0.000466856
194.507	2.82656e-05	166.287	0.000992408	161.331	0.00107	148.126	0.000164937	132.906	0.000738014	75.5434	-0.00113
194.402	-0.000220223	166.273	0.000880588	161.291	0.000517187	148.099	0.0021	132.851	0.000150958	75.6061	0.00041094
194.337	0.000182018	166.26	0.000861019	161.238	0.000192895	148.126	-0.000167732	132.837	-0.000522771	75.6688	-0.00129
194.246	4.19324e-05	166.247	0.00105	161.198	0.00139	148.085	-0.00136	132.782	-0.000131389	75.7314	0.00123
194.155	3.54097e-05	166.233	0.00123	161.131	0.00129	148.072	-8.3865e-06	132.754	-0.000715651	75.9822	-0.00131
194.063	-2.64019e-05	166.207	0.000721243	161.077	-0.00126	148.045	3.91335e-05	132.741	2.7955e-06	76.0136	0.000542336
193.985	6.77132e-05	166.193	-0.000603833	161.037	0.00264	148.058	0.000201279	132.713	0.000961655	75.9195	0.00133
193.894	3.72733e-06	166.18	0.000416532	160.984	0.0026	148.045	0.00132	132.685	0.00126	75.9822	0.000528358
193.816	8.29332e-05	166.153	0.00103	160.944	-0.00136	148.031	-0.000276758	132.672	0.00161	76.0449	-4.19332e-05
193.764	0.000137601	166.14	0.00186	160.877	-0.000287945	148.031	-0.00155	132.644	-0.000533942	76.1076	-0.00010064
193.711	-8.41756e-05	166.14	-1.67731e-05	160.824	0.00165	148.017	-0.000254394	132.602	0.00199	76.2017	-0.00074082
193.659	5.74631e-05	166.126	0.00148	160.757	0.00162	148.017	0.000134186	132.395	0.000346643	76.2487	0.00199
193.581	0.000107161	166.1	0.000335462	160.703	0.00158	148.004	0.000452877	132.354	0.000159344	76.2957	0.000164943
193.529	0.000109335	166.1	0.000743607	160.663	-0.000408155	148.004	0.000464059	132.34	0.000729628	76.4211	0.00167
193.425	0.000115858	166.086	0.00125	160.597	-0.000410957	147.99	0.00154	132.326	0.000598239	76.4838	0.000410949
193.385	8.44862e-05	166.073	-0.000433305	160.557	-0.000111823	147.99	-0.000617811	132.298	0.00144	76.5622	-0.00224
193.333	-1.02502e-05	166.033	-0.000458465	160.516	0.000497613	147.963	-5.59105e-05	132.271	0.00122	76.5778	0.000307506
193.255	0.000138533	166.046	0.00064856	160.436	0.000164946	147.963	0.00188	132.243	0.00124	76.6092	0.000318692
193.19	-0.000128282	166.033	0.00177	160.383	-0.000620619	147.949	-0.00103	132.216	3.91425e-05	76.6719	0.000371808
193.138	-2.36064e-05	166.02	-0.000662538	160.316	0.00164	147.935	-0.00196	132.202	0.00158	76.7189	0.0006905
193.073	3.60309e-05	166.006	-0.00135	160.276	0.000346652	147.935	0.000424922	132.174	0.000575917	76.7659	-0.00167
192.981	-7.45466e-06	165.993	0.00149	160.209	-0.000321492	147.922	-0.000628996	132.174	-0.00101	76.8443	0.00051438
192.942	0.000139154	165.98	0.000656944	160.169	0.00228	147.908	0.00067652	132.146	0.000615011	76.8756	0.00243
192.877	4.03794e-05	165.98	0.000914128	160.116	0.000117415	147.908	0.000357829	132.119	0.00128	76.9383	-0.00139
192.812	-0.000102812	165.953	0.000128594	160.062	-0.00153	147.894	0.000659746	132.105	-0.000139775	76.9854	-0.000427718
192.76	4.84554e-05	165.966	0.00041932	160.009	0.00206	147.894	-0.000321487	132.091	0.000382984	77.0324	0.000975644
192.681	-0.000171147	165.953	0.000656947	159.942	0.00104	147.894	-0.00136	132.064	-0.00105	77.1264	-0.00127
192.642	2.54701e-05	165.939	0.00195	159.901	0.002	147.894	-0.000145368	132.036	-0.00131	77.1891	-0.00179
192.577	1.24244e-06	165.926	-0.000232028	159.847	0.00137	147.894	0.00102	132.036	0.000156549	77.2362	-0.00103
192.512	0.000225193	165.913	-0.000704471	159.793	3.9138e-05	147.881	0.000184505	132.008	-0.000542334	77.2518	-0.000223644
192.434	0.000231094	165.913	-0.00016214	159.726	0.000701691	147.894	0.00159	131.994	-0.00119	77.2989	0.000273963
192.382	0.000153131	165.913	2.79552e-05	159.685	-4.1919e-05	147.908	-0.000410944	131.994	-0.000206884	77.4242	-0.00151
192.329	5.55993e-05	165.899	0.000547922	159.631	0.00157	147.894	0.000357829	131.967	0.00155	77.4869	0.000743615
192.277	6.64707e-05	165.886	0.00123	159.577	0.000721259	147.894	0.000285145	131.953	0.00159	77.4086	0.00162
192.199	1.70837e-05	165.899	4.75238e-05	159.537	0.000961679	147.908	0.0011	131.953	0.000301915	77.5183	0.000634588
192.173	-0.000185124	165.899	0.000307507	159.496	0.000332674	147.894	-0.000986824	131.925	-0.000967246	77.5183	-0.000402558
192.121	-0.000100327	165.899	0.000310308	159.456	0.00147	147.881	0.000827479	131.912	0.000120207	77.5967	-0.00176
192.082	0.000238549	165.886	0.000981226	159.375	0.00137	147.894	5.591e-06	131.912	0.000911336	77.6594	0.00124
191.99	-2.45383e-05	165.873	0.000427713	159.348	0.00141	147.894	0.00111	131.898	-0.00112	77.6594	-0.000310307
191.938	-6.64707e-05	165.846	-0.000872201	159.294	0.000877807	147.894	-0.000237621	131.884	-0.000631785	77.6907	-3.63421e-05
191.899	0.000119585	165.859	0.00168	159.253	0.000486431	147.881	0.000687702	131.87	0.00129	77.7377	0.000547927
191.834	-9.28727e-05	165.846	-0.000128594	159.199	-2.2366e-05	147.881	-0.000276766	131.856	-0.000341052	77.7691	-0.000262781
191.769	-0.00018295	165.846	0.000715652	159.145	0.000201282	147.881	-0.000234825	131.842	0.000357825	77.8004	0.000220848
191.717	8.91453e-05	165.846	0.00103	159.105	-0.000869434	147.881	-0.000559107	131.829	-5.0319e-05	77.8161	0.000606633
191.691	6.21222e-07	165.859	0.00102	159.064	-0.000824697	147.881	0.00154	131.815	-0.000500396	77.8318	0.000908552
191.638	8.63497e-05	165.846	0.000209664	159.01	0.00131	147.881	0.00116	131.815	-0.000930912	77.8004	0.0011
191.56	0.000108403	165.833	-0.00010623	158.97	0.00111	147.881	0.00184	131.801	0.00112	77.8318	0.00185
191.534	-1.55306e-06	165.859	0.000159352	158.929	0.000592663	147.881	-0.00196	131.801	-0.000114616	77.8631	0.00205
191.456	5.0319e-05	165.859	-0.00112	158.889	-0.000603845	147.881	-0.000103435	131.801	-0.000933689	77.8788	-0.00087221
191.417	5.96373e-05	165.846	0.00242	158.848	0.000793945	147.894	-0.000802319	131.787	0.00127	77.9101	-0.00148
191.391	0.000121138	165.846	0.000394173	158.808	-5.5915e-06	147.894	-0.00173	131.773	-0.000601034	77.9258	-0.00143
191.326	0	165.846	9.22567e-05	158.767	2.2365e-05	147.894	-0.00157	131.773	-0.000740809	77.9572	0.00104
191.273	0.000131078	165.859	0.00211	158.713	0.00151	147.894	-8.387e-06	131.76	-2.2364e-05	78.0042	0.000550722
191.234	6.67814e-05	165.846	0.00216	158.673	-0.000427724	147.908	6.15035e-05	131.76	-0.000718445	78.0199	-0.000380194
191.195	-4.93871e-05	165.846	-0.000377394	158.646	0.00152	147.922	-0.000841457	131.76	-0.000740809	78.0512	-0.00226
191.13	5.87055e-05	165.833	-0.000592649	158.605	0.000760398	147.922	0.000167744	131.76	-0.00173	78.0982	0.000553518
191.117	0.000122381	165.819	0.000768766	158.578	0.00164	147.922	-0.00145	131.746	0.000849834	78.1296	-0.00038299
191.052	-4.10006e-05	165.819	-0.000715652	158.538	0.00198	147.922	-0.000656951	131.746	0.00189	78.1609	-0.00158
191.013	1.3667e-05	165.819	-0.00161	158.498	0.00119	147.935	-0.000592653	131.732	-0.00188	78.1609	0.000782753
190.96	0.000121138	165.819	-3.07507e-05	158.484	-5.591e-06	147.935	0.000271167	131.732	-0.000148162	78.2393	-2.51599e-05
190.921	7.0198e-05	165.833	0.000131389	158.444	-0.000100641	147.935	0.000908548	131.746	-0.00052276	78.2863	-6.98867e-05
190.856	-0.000114615	165.833	0.000802313	158.403	0.000153757	147.963	-0.00055072	131.732	-0.000743605	78.3333	8.94575e-05
190.83	0.000252216	165.859	0.0024	158.376	-0.000150961	147.963	0.00181	131.718	0.000382964	78.3804	0.00169
190.791	2.01897e-05	165.846	0.00126	158.349	0.000659756	147.976	0.00106	131.718	-0.000324279	78.396	0.000861028
190.726	1.36669e-05	165.833	-0.000402557	158.309	0.00087222	147.99	0.000852642	131.732	0.00161	78.4117	-0.000329876
190.687	9.78424e-05	165.819	-0.00149	158.268	-0.000500408	147.976	-0.00124	131.718	0.000740809	78.4117	0.000131391
190.661	0	165.833	0.000497602	158.255	-0.000394179	147.99	-0.000441694	131.704	0.00166	78.4274	0.000366217
190.608	-7.70315e-05	165.819	-9.2252e-05	158.214	-0.00053116	148.004	0.000718452	131.718	-0.000587056	78.4117	0.00175
190.569	-2.17427e-06	165.833	0.000399759	158.214	0.00248	148.004	0.00171	131.732	-0.00128	78.4274	-0.00166
190.361	4.96977e-06	165.859	-0.00134	158.174	0.00148	148.004	0.00041933	131.718	0.00105	78.4117	-0.00061502
190.361	-1.73942e-05	165.833	0.000240414	158.268	0.00154	148.017	0.000248802	131.718	-0.000282346	78.4117	0.000114617
190.309	-8.2312e-05	165.833	-0.000478033	158.255	0.00176	148.045	0.000271167	131.732	0.000779947	78.4117	-0.00159
190.282	2.01897e-05	165.846	-0.000254392	158.241	0.000519978	148.031	0.000967254	131.732	-0.00143	78.4274	-0.000986827
190.23	3.29245e-05	165.846	-0.000396966	158.201	-7.82765e-05	148.045	0.00181	131.718	0.00112	78.4274	-0.000494811
190.204	-0.000149093	165.846	-0.000930907	158.187	-0.000259989	148.058	-0.00179	131.732	-0.000975633	78.4274	0.00069609
190.152	1.86366e-05	165.846	0.000262777	158.16	0.00146	148.058	0.00129	131.732	0.000234823	78.443	0.000159342
190.139	4.65917e-06	165.859	0.000779949	158.12	0.0012	148.072	0.00135	131.732	0.00113	78.4274	-0.00117
190.074	-1.77048e-05	165.859	0.0004361	158.093	0.000925338	148.072	-0.000293537	131.746	0.000131389	78.443	-0.000282346
190.035	9.56682e-05	165.859	0.00092252	158.079	-0.0011	148.085	0.00196	131.746	0.00172	78.4274	3.63421e-05
190.022	-9.31833e-05	165.873	-0.00121	158.052	-0.00114	148.113	0.000933708	131.76	-0.000173322	78.443	-0.00148
189.969	-8.26225e-05	165.873	-9.50476e-05	158.025	8.387e-06	148.113	0.000874996	131.746	0.000318688	78.443	-0.0012
189.943	-0.000144434	165.886	-0.00164	158.012	0.000707281	148.126	0.00145	131.76	0.000220845	78.443	-0.000679317
189.904	-2.57807e-05	165.886	0.00153	157.985	0.000852651	148.14	0.000461263	131.773	0.000251596	78.443	0.000265577
189.851	0.000102812	165.886	0.00105	157.971	0.00114	148.154	-0.00137	131.773	0.00115	78.4274	0.00107
189.851	-4.34855e-05	165.899	-0.000301916	157.944	0.00195	148.154	0.000461263	131.773	-0.00188	78.4274	0.000466856
189.772	3.3546e-05	165.913	0.000410937	157.931	0.000819104	148.167	-0.00065136	131.773	0.00175	78.4274	0.000480834
189.746	4.59705e-05	165.899	-0.00228	157.917	0.000273967	148.181	0.00134	131.787	-0.000648555	78.4274	-0.00257
189.72	0.000120517	165.926	-5.87059e-05	157.89	-0.000173326	148.208	-0.000257189	131.787	0.0019	78.4274	0.000279554
189.693	0.000150957	165.939	0.00206	157.877	-4.19195e-05	148.195	-0.000880593	131.801	-0.000176117	78.4274	-0.000106235
189.667	-9.31833e-07	165.939	0.000807904	157.85	-0.000690506	148.222	0.00195	131.801	-0.000131389	78.4274	8.38665e-06
189.615	0.000106539	165.953	0.000396963	157.823	0.000587071	148.249	0.000670928	131.815	-0.000436099	78.4274	0.000875006
189.575	-0.000139775	165.953	-0.00137	157.823	-0.000405366	148.263	0.00177	131.829	-0.00044169	78.4117	-0.000192893
189.562	0.000123934	165.939	0.000986817	157.796	0.00193	148.249	0.0017	131.815	0.00063458	78.4274	0.00167
189.523	-1.02502e-05	165.953	0.00133	157.782	0.000338265	148.263	0.000167732	131.829	0.00145	78.4274	-0.000785548
189.496	0.000120206	165.953	0.0032	157.755	0.000656961	148.276	-0.000117413	131.842	0.00029912	78.443	0.000570291
189.47	0.000104986	165.966	0.00137	157.742	0.00115	148.29	0.00167	131.842	-0.00114	78.4274	-1.11822e-05
189.417	-2.42276e-05	165.966	-0.000343848	157.728	0.000472453	148.304	0.000645768	131.856	0.000279551	78.4274	-0.000128595
189.404	6.42964e-05	165.98	0.000251605	157.715	0.00134	148.317	0.00117	131.87	0.00257	78.4117	-0.000648567
189.378	0.000113994	165.98	6.42968e-05	157.701	0.000402563	148.331	-0.00135	131.87	-0.000259982	78.4117	0.000620611
189.339	0.000133873	165.993	0.00127	157.688	-0.00142	148.345	0.000816296	131.884	0.000346644	78.4274	0.000153761
189.299	-3.88263e-05	165.993	0.00134	157.674	0.00137	148.358	0.000405354	131.925	0.000125807	78.443	0.00147
189.273	-0.000214321	166.006	0.000117412	157.661	6.15025e-05	148.386	-0.00028794	131.912	0.000156549	78.4274	-0.000715659
189.26	-0.00010654	166.02	-0.000374599	157.647	0.000827489	148.386	5.03195e-05	131.925	-0.000332666	78.4274	-9.50485e-05
189.22	-0.000208109	166.02	0.000793926	157.62	0.00109	148.413	0.000329869	131.939	-0.000626194	78.4587	-0.00057029
189.181	0.000150646	166.033	0.000696083	157.62	0.00173	148.427	7.2684e-05	131.925	0.000710059	78.443	6.42975e-05
189.181	-0.000159654	166.046	0.000738016	157.607	0.000559116	148.44	-0.000310304	131.939	-0.00132	78.443	-0.0014
189.141	0.000222397	166.06	-0.00172	157.58	0.00101	148.454	0.00118	131.953	-6.9888e-05	78.443	0.00122
189.115	0.000116479	166.06	-0.000301921	157.566	-5.03205e-05	148.481	0.00124	131.967	-0.000626195	78.443	0.00142
189.089	-6.33646e-05	166.06	-6.15014e-05	157.566	0.000545138	148.508	-0.000673724	131.981	0.0004976	78.443	0.000617815
189.049	1.1182e-05	166.086	0.00108	157.553	0.00243	148.508	0.00028794	131.994	0.00155	78.443	0.000687704
189.036	0.000132942	166.1	0.000961658	157.539	0.000539546	148.536	-0.000324282	132.008	0.0001873	78.6155	-0.000419332
188.997	-0.000126108	166.1	7.82745e-05	157.526	-0.00246	148.549	0.000475241	132.022	0.00231	78.6155	-0.00232
188.971	-4.10006e-05	166.113	0.00108	157.512	0.0034	148.563	0.00119	132.036	-0.00069049	78.6155	3.63419e-05
188.944	-1.73942e-05	166.113	0.000469647	157.499	0.000704483	148.577	0.000514378	132.05	0.000872198	78.6155	0.000626202
188.944	0.000187919	166.126	0.000450078	157.499	-0.00206	148.59	0.000793931	132.05	0.000816287	78.5998	0.000413744
188.931	-6.15009e-05	166.14	-0.000109025	157.485	0.00191	148.618	0.00193	132.077	-0.00289	78.5998	0.00139
188.879	5.43569e-05	166.153	0.00292	157.485	-8.1075e-05	148.631	-0.000114619	132.077	0.000315892	78.6155	-6.98886e-05
188.866	-0.000102812	166.167	0.00225	157.472	0.000405365	148.645	-3.0751e-05	132.105	0.00134	78.5998	0.000531153
188.826	0.000164934	166.193	0.00137	157.458	0.00134	148.658	9.5053e-05	132.119	0.00129	78.6155	0.000304714
188.787	0.00020873	166.18	0.00244	157.445	0.00162	148.672	0.0015	132.16	-0.00032987	78.6155	-0.00106
188.76	0.000100327	166.193	0.00177	157.445	0.00146	148.686	-0.000416534	132.174	-0.000240429	78.6155	-0.00129
188.747	-6.30541e-05	166.207	-0.00107	157.445	0.000273967	148.713	0.001	132.16	0.00245	78.6155	0.00145
188.747	-1.73942e-05	166.22	8.94566e-05	157.431	-0.00024601	148.727	-0.000654155	132.174	0.00127	78.5998	0.00138
188.708	5.34248e-05	166.22	0.000500397	157.418	0.000109027	148.754	0.0026	132.395	-0.00184	78.6155	0.00088898
188.708	-7.36147e-05	166.233	-0.00136	157.418	0.00201	148.768	0.000911343	132.368	-0.000438895	78.5998	-3.91376e-05
188.655	-0.000192579	166.26	0.000234823	157.418	3.3547e-05	148.795	-0.000855433	132.395	0.00139	78.5998	-0.000257193
188.629	-5.9016e-05	166.273	0.00046126	157.404	0.000458474	148.809	0.0014	132.409	0.000343848	78.5998	-0.00162
188.616	0.000186056	166.273	0.001	157.404	-0.000150961	148.836	0.00039417	132.423	-0.000816288	78.5998	0.000696091
188.59	3.72733e-05	166.287	0.00119	157.404	-0.000271171	148.849	0.000676509	132.437	0.00231	78.5998	0.00139
188.563	1.8326e-05	166.3	-0.000570285	157.391	0.000947704	148.877	0.00177	132.464	2.7955e-05	78.5998	0.0017
188.576	1.70836e-05	166.313	0.000514375	157.377	0.00102	148.89	0.000726838	132.478	-0.00141	78.5998	0.00133
188.537	0.000168351	166.34	0.000587058	157.391	0.00174	148.904	-0.000573084	132.492	0.000595443	78.6155	0.00227
188.537	-0.000147229	166.34	-0.00131	157.377	0.00273	148.931	-6.98855e-05	132.506	0.000265573	78.5998	-0.00077157
188.511	0.000282966	166.367	0.00146	157.377	0.00194	148.945	-0.000307508	132.52	0.00062338	78.5998	-0.00205
188.484	3.50992e-05	166.367	0.000125798	157.35	0.00115	148.972	-0.000729634	132.533	-1.39775e-05	78.6155	-0.000701678
188.471	2.73338e-05	166.38	0.00142	157.377	-7.54805e-05	149	-0.000911343	132.547	-0.00122	78.6155	0.00343
188.471	-0.000197548	166.394	-0.000916939	157.364	-0.000595457	149.013	0.00134	132.561	-0.000726811	78.5998	-0.000388579
188.419	0.000101259	166.407	0.000329871	157.35	-0.000514386	149.04	0.000564697	132.589	-0.00019289	78.5841	-0.000405354
188.406	0.000156237	166.42	0.000777153	157.364	0.000676529	149.068	-0.000863819	132.616	0.000503191	78.5998	-0.000120208
188.406	1.95685e-05	166.434	-0.000693288	157.35	0.000676529	149.081	-0.000654154	132.616	0.000953267	78.8192	-0.000849845
188.379	5.52887e-05	166.447	0.002	157.35	-0.000246005	149.109	-0.000897365	132.644	-0.000447281	78.8192	-0.000542335
188.366	-1.21138e-05	166.46	-0.000240414	157.337	-0.00157	149.109	0.000469649	132.672	-0.0016	78.8036	0.001
188.34	0.000195685	166.487	0.00141	157.337	5.3116e-05	149.122	0.000234822	132.699	8.10695e-05	78.8036	0.000402558
188.327	7.70315e-05	166.5	0.000519969	157.35	-0.00244	149.15	0.000533946	132.713	-0.000738014	78.6625	-0.00175
188.3	-5.28038e-05	166.514	0.000782741	157.337	-0.000637389	149.163	-0.000732427	132.727	-0.000735218	78.5998	-0.000567495
188.274	4.75235e-05	166.527	-0.000592649	157.337	0.000416541	149.191	-0.000139777	132.741	0.000271158	78.6155	0.000511584
188.287	9.47363e-05	166.554	0.000388577	157.35	0.00233	149.218	0.000335462	132.754	0.00239	78.5998	-0.000472447
188.248	-2.42276e-05	166.554	-6.42969e-05	157.35	-0.000866628	149.245	0.00026278	132.768	-0.000139776	78.6155	-0.000796728
188.248	4.34855e-05	166.567	-0.00119	157.35	-0.00184	149.272	0.000234825	132.796	-0.00164	78.6155	-0.000648566
188.235	5.52887e-05	166.594	0.000377395	157.364	0.00231	149.286	0.00039417	132.824	-0.000707263	78.6155	-0.000271171
188.208	-1.39775e-05	166.594	-0.000765971	157.364	-0.000299127	149.313	0.00261	132.837	-0.00168	78.5998	0.000416536
188.182	0.000115858	166.607	0.000438896	157.364	-0.000617823	149.327	-0.000162141	132.837	-0.000419326	78.5998	0.000123004
188.182	-5.83948e-05	166.634	0.000327075	157.364	-0.000220851	149.354	0.0014	132.865	0.000332665	78.5998	-0.000268372
188.169	0.000156548	166.647	0.00078554	157.364	0.00148	149.368	0.0016	132.879	-0.000777151	78.5998	0.00010064
188.13	2.48492e-06	166.661	0.000190093	157.377	-0.000296331	149.395	0.00015655	132.92	0.00108	78.5998	-0.00167
188.13	-0.000125797	166.687	-0.000735221	157.391	0.000430519	149.436	0.000511582	132.92	-0.000357825	78.5841	0.000299123
188.09	-3.44776e-05	166.687	0.000654145	157.391	0.000220857	149.436	0.0015	132.948	-0.00085543	78.5998	0.00167
188.103	3.57202e-05	166.714	0.00157	157.377	0.000883402	149.45	0.00256	132.989	-0.000279551	78.5998	0.00252
188.09	6.49176e-05	166.728	-0.000380192	157.377	-4.75245e-05	149.491	-0.000226438	133.003	0.00194	78.5998	0.000844258
188.064	-7.64102e-05	166.728	0.000637378	157.377	0.00082749	149.518	0.000651358	133.031	0.00057867	78.5998	0.00301
188.051	0.000161828	166.754	-0.0027	157.391	-0.000587071	149.545	0.000111821	133.045	0.000682103	78.5998	0.000514382
188.025	-0.000113373	166.781	0.000374599	157.391	0.0025	149.545	0.000981225	133.072	-0.001	78.5998	9.22529e-05
188.025	0.0001171	166.794	0.00166	157.391	5.8707e-05	149.573	0.00171	133.086	-0.000598238	78.6155	-0.000329874
188.025	2.01897e-05	166.808	0.000452874	157.391	0.000209675	149.6	-0.000542333	133.086	0.00138	78.5998	5.59109e-05
188.011	-1.58411e-05	166.808	-0.000402554	157.391	-0.000178917	149.641	0.00129	133.114	-0.000698876	78.5998	-0.000192892
187.998	5.43568e-05	166.821	-0.000422123	157.418	0.00238	149.641	0.00119	133.141	-0.00125	78.5998	-0.000304714
187.985	9.22513e-05	166.848	-0.000810702	157.404	0.000986837	149.668	-0.000349442	133.169	0.00251	78.5998	0.000642975
187.972	6.67812e-05	166.874	-2.79555e-06	157.431	0.00122	149.682	0.000290735	133.197	-1.1182e-05	78.5998	0.000276759
187.959	-6.77131e-05	166.874	-0.00173	157.431	-0.000469657	149.723	0.000128595	133.224	-0.000614998	78.6155	-1.67733e-05
187.933	-1.45985e-05	166.915	0.000757585	157.431	0.000609435	149.736	0.00174	133.238	0.000679287	78.6155	0.000313104
187.919	0.000141017	166.928	0.000257187	157.445	-0.000301922	149.764	0.000612221	133.28	0.00041094	78.5998	-0.00162
187.933	-6.39857e-05	166.941	-0.00161	157.472	0.000757589	149.777	0.000746407	133.293	-6.42965e-05	78.5998	-0.000933711
187.893	7.79632e-05	166.955	0.0024	157.472	-0.000617822	149.832	-8.945e-05	133.321	-0.000819085	78.5998	-0.00082189
187.893	-0.000113683	166.968	-0.000385781	157.485	-0.00125	149.845	0.00010623	133.335	-0.00117	78.5998	-0.000855436
187.893	-0.000112752	166.995	0.00292	157.472	-0.000771579	149.859	-1.1178e-05	133.363	0.00188	78.5998	0.0004389
187.88	-4.44173e-05	167.008	0.00033266	157.485	0.00148	149.9	0.000698882	133.39	0.00168	78.5998	-0.00124
187.854	-7.79632e-05	167.008	0.000981226	157.472	0.000916949	149.927	-0.00122	133.418	0.000581466	78.6155	0.00095328
187.854	0.000116479	167.048	-0.00164	157.485	0.000911357	149.955	0.00076318	133.445	0.000181708	78.5998	0.00139
187.841	6.55388e-05	167.048	-0.000628991	157.485	0.00277	149.982	0.00106	133.459	-0.000232027	78.5998	6.7093e-05
187.827	-5.74629e-05	167.075	0.0012	157.499	0.00155	149.995	-0.00226	133.487	-0.00223	78.6155	-0.00233
187.814	1.49089e-05	167.102	0.00263	157.526	-0.00135	150.022	-0.000603834	133.501	0.000243209	78.5998	0.000195688
187.788	-0.000155616	167.115	0.000335462	157.526	-0.00159	150.049	0.00159	133.515	0.000732423	78.5998	0.00164
187.801	1.70833e-05	167.155	0.000503192	157.539	0.000584275	150.049	0.00103	133.542	0.000718445	78.5998	-0.0005004
187.788	-9.93954e-05	167.168	0.000327075	157.539	-0.00166	150.103	3.6342e-05	133.556	-0.00036062	78.5998	0.000234825
187.788	0.000201897	167.182	0.00127	157.553	0.000150961	150.103	-0.000615022	133.584	0.0026	78.5998	-0.000620611
187.762	0.000164934	167.195	0.00125	157.553	0.00215	150.13	-0.00134	133.611	0.00237	78.5998	-0.000875004
187.749	0.00010188	167.208	-0.000352244	157.539	-0.00159	150.171	0.000517173	133.625	0.000332665	78.5998	-0.00117
187.735	-9.84636e-05	167.235	0.00149	157.566	0.000464065	150.198	0.00157	133.667	-0.000170526	78.5998	0.000254394
187.722	1.1182e-05	167.262	-0.000519966	157.566	-0.000503196	150.211	0	133.68	0.00167	78.5998	-4.47287e-05
187.749	-0.000180154	167.275	0.000296324	157.58	-0.00221	150.252	-0.00201	133.749	-0.000396962	78.6155	0.000833071
187.735	-5.15614e-05	167.315	-0.00021805	157.593	0.00273	150.279	6.70925e-05	133.749	0.000190094	78.5998	0.00174
187.722	-0.00017301	167.329	2.23642e-05	157.607	-0.00123	150.279	0.000715656	133.763	2.2364e-05	78.6155	-0.000234826
187.709	3.60308e-05	167.355	0.000377394	157.62	0.00213	150.306	3.91375e-05	133.777	3.91375e-05	78.5998	0.000891778
187.709	0.000184814	167.355	-0.00269	157.634	0.000111823	150.333	8.9457e-05	133.791	-0.00159	78.5998	0.00161
187.67	4.84552e-05	167.369	0.00116	157.634	0.000483634	150.373	0.000676522	133.819	0.0028	78.6155	0.000651361
187.683	-0.000149404	167.395	0.000645764	157.661	-0.00156	150.387	-0.000290735	133.86	-5.58905e-05	78.5998	0.00141
187.67	4.41067e-05	167.409	-0.000587058	157.647	0.00169	150.414	-0.000587063	133.722	-0.00139	78.5998	-0.000150959
187.67	4.93871e-05	167.422	-0.00101	157.674	1.39775e-05	150.427	0.000567493	133.763	-4.47285e-05	78.5998	3.0751e-05
187.657	-4.10006e-05	167.435	0.000872204	157.674	0.00257	150.468	-0.000816295	133.777	-0.000153753	78.5998	-0.00104
187.67	0.000170525	167.462	0.000659741	157.688	0.00275	150.495	0.000402556	133.819	-0.000206868	78.5998	-0.00157
187.67	9.87742e-05	167.476	0.000148178	157.701	0.000310311	150.508	-0.000436103	133.846	-0.000500396	78.6155	-0.00128
187.657	0.000113683	167.502	-8.66609e-05	157.715	0.000162143	150.535	-0.00171	133.888	-0.000902949	78.5998	-0.00136
187.643	-0.000125797	167.529	0.000606626	157.715	0.000329864	150.576	-0.000967253	133.915	0.000981223	78.6155	-0.000623406
187.63	-0.000189472	167.542	0.000229232	157.728	0.0024	150.589	0.000243211	133.929	-0.000472441	78.6311	0.00218
187.63	-5.12509e-05	167.569	0.000212459	157.755	-0.000111823	150.616	0.000819091	133.957	-0.000570284	78.6155	-0.00137
187.63	5.52887e-05	167.582	0.000424918	157.769	-0.00266	150.657	0.00142	133.971	0.00173	78.6155	-0.000553517
187.591	0.000103744	167.609	0.00155	157.782	0.000109028	150.697	0.00124	134.012	0.00223	78.6155	0.00108
187.604	-0.00015282	167.622	-0.00143	157.796	-0.00131	150.697	0.00249	134.026	0.000869424	78.6155	0.000958871
187.604	-0.00015251	167.649	0.00262	157.809	0.000190099	150.738	-0.000173323	134.053	0.000819083	78.6311	-0.00079673
187.617	-3.91369e-05	167.676	-5.03235e-05	157.836	-8.667e-05	150.751	1.9569e-05	134.081	0.000648576	78.6155	-0.000450082
187.604	0.000292906	167.689	0.00153	157.823	0.000134192	150.778	0.00127	134.109	0.00106	78.5998	2.51599e-05
187.591	-0.000127661	167.703	0.00144	157.836	0.00213	150.805	0.000405352	134.275	0.000405348	78.6155	-0.00107
187.578	3.82051e-05	167.743	8.38654e-05	157.85	0.00070728	150.832	4.7524e-05	134.302	0.000606625	78.6155	0.00018171
187.565	-0.000100638	167.756	-0.000427714	157.863	0.0006318	150.873	0.000556311	134.33	0.000148162	78.6155	-0.000293532
187.578	-0.000199412	167.769	0.000561899	157.89	-0.00102	150.9	0.00105	134.357	0.000819083	78.6155	-0.000578678
187.591	1.39775e-05	167.796	0.000533944	157.89	0.000335469	150.927	0.0014	134.385	0.00145	78.6155	-0.00189
187.604	4.75234e-05	167.823	0.00259	157.917	0	150.954	0.00118	134.413	-0.00131	78.6155	0.00266
187.578	0.000237617	167.836	0.000341053	157.931	-1.67735e-05	150.967	0.00116	134.44	-0.000947676	78.6155	-0.00193
187.565	3.82051e-05	167.85	0.000335462	157.944	0.0022	150.994	-0.000869403	134.468	0	78.6311	0.0015
187.578	-5.68414e-05	167.876	0.000374599	157.944	-0.000229237	151.035	5.03195e-05	134.496	0.00135	78.6311	0.000505994
187.551	-6.21221e-05	167.903	0.000416532	157.971	0.00222	151.048	-0.000514377	134.523	-0.000313096	78.6311	0.000279554
187.538	0.000129214	167.93	5.59104e-05	157.985	-0.000450081	151.075	0.00157	134.537	-0.000318673	78.6468	-0.000651362
187.551	-0.000161828	167.93	-0.000514375	157.985	-0.000517177	151.102	-0.00026278	134.579	-0.000640179	78.6311	-0.00020687
187.551	-9.90848e-05	167.97	0.00103	158.012	-0.00104	151.102	-0.000726838	134.606	-0.000505987	78.6311	0.000416536
187.551	5.37356e-05	167.983	0.000464056	158.039	-0.0021	151.129	0.000410943	134.648	-0.000139775	78.6311	0.000352238
187.551	0.000177048	168.01	0.000687702	158.039	0.000936516	151.143	0.000894569	134.661	0.00143	78.6468	-0.000229234
187.538	7.95163e-05	168.023	-0.000195686	158.052	-0.000405359	151.156	-0.000136981	134.689	-0.000271164	78.6468	0.000293534
187.565	-8.44861e-05	168.05	0.0029	158.066	-0.00022085	151.197	-0.000243211	134.703	0.00138	78.8349	2.79555e-06
187.551	0.000207488	168.063	0.000631786	158.079	0.000237624	151.224	0.00111	134.731	5.0319e-05	78.8506	0.000575883
187.538	-9.50468e-05	168.103	-0.00167	158.093	-0.000352242	151.251	0.00172	134.758	0.00186	78.8506	0.00162
187.525	4.96982e-06	168.117	0.00177	158.106	0.00113	151.278	-0.000774362	134.786	-0.000835856	78.8506	0.000615019
187.538	2.54701e-05	168.143	-0.00122	158.133	0.0015	151.291	0.000768768	134.813	-0.0001845	78.8662	-0.00123
187.512	0.000108403	168.17	3.35462e-05	158.133	-0.000698892	151.318	-0.00102	134.841	5.31145e-05	78.8506	6.42975e-05
187.525	-0.000109645	168.17	0.000268369	158.16	-0.00225	151.359	0.000455672	134.869	-0.00153	78.8349	-0.000900164
187.551	4.13112e-05	168.197	0.00102	158.174	-0.000729644	151.386	0.00192	134.91	-0.00127	78.8506	0.000531153
187.538	0.000152199	168.237	0.00156	158.187	0.000377403	151.399	0.00086941	134.924	-0.00197	78.8506	-0.000757592
187.525	0.000204071	168.237	0.000511579	158.214	0.000139779	151.44	0.000313099	134.965	-0.000738013	78.8506	0.00178
187.538	0.000134805	168.264	0.00136	158.228	-0.000388594	151.453	2.23645e-05	134.993	0.00255	78.8349	-0.000637383
187.525	0.000119896	168.277	-0.0011	158.241	-0.000936516	151.493	0.000508787	135.048	5.31145e-05	78.8349	-0.00105
187.512	8.23116e-05	168.304	0.00206	158.255	0.000394176	151.534	0.000953276	135.104	0.0039	78.8506	0.00096446
187.525	0.000149404	168.317	-0.000178913	158.282	-0.000408153	151.534	-6.42975e-05	135.269	0.000469645	78.8506	-0.000153755
187.525	0.0001376	168.344	0.000187299	158.309	-0.00279	151.574	0.00136	135.145	0.000645761	78.8662	0.000673725
187.525	3.91369e-05	168.37	0.00262	158.322	0.000285148	151.601	0.0015	135.173	0.000259982	78.8506	0.00137
187.525	-3.29247e-05	168.384	0.000721242	158.336	0.000958881	151.628	0.000902948	135.214	-0.000410939	78.8506	-0.000447287
187.538	-0.000310611	168.411	0.000584262	158.349	0.000698893	151.655	-5.8706e-05	135.228	0.0011	78.8506	0.000349443
187.525	-5.93266e-05	168.424	0.000575876	158.363	0.000972859	151.669	0.00123	135.256	-0.000682103	78.8662	0.000581473
187.525	0.000150025	168.451	0.000777153	158.376	0.00129	151.723	0.000648563	135.283	-0.00107	78.8662	0.00127
187.538	-6.36752e-05	168.477	-0.00201	158.39	0.00177	151.736	-2.2364e-05	135.325	1.95685e-05	78.8819	0.00123
187.551	-1.49093e-05	168.504	0.00243	158.417	7.26975e-05	151.763	0.000984026	135.38	0.0013	78.8976	0.00263
187.512	-5.28038e-06	168.531	0.000528352	158.43	0.000475251	151.79	-1.3978e-05	135.394	0.00133	78.8819	-0.00102
187.538	0.000193821	168.544	0.00155	158.457	-8.393e-06	151.844	0.00015655	135.421	0.000763173	78.8662	-0.000369014
187.512	0.000104986	168.584	-0.000785539	158.484	-0.000355037	151.844	-0.00071286	135.435	-0.000184504	78.8819	-0.0016
187.551	0.000102191	168.598	0.00108	158.498	-0.00041374	151.871	-9.22525e-05	135.463	0.00211	78.8506	4.75246e-05
187.538	0.000248178	168.624	0.000838654	158.538	0.000282353	151.898	0.000690495	135.477	0.00158	78.8819	0.000883392
187.551	6.80237e-05	168.638	-0.000908542	158.552	-0.00027117	151.939	0.00176	135.504	-0.000148162	78.8662	-0.000947689
187.525	-1.08714e-05	168.664	0.00248	158.565	-0.000615026	151.966	0.00305	135.546	0.00119	78.8662	-0.00216
187.525	-0.000176427	168.678	0.00109	158.578	0.000821897	151.993	-0.000919721	135.573	-0.00101	78.8662	-0.000802321
187.538	-0.00015251	168.718	0.000187299	158.605	0.000553523	152.02	0.00202	135.615	0.00117	78.8976	0.0011
187.538	-3.88263e-05	168.744	0.00157	158.619	0.00169	152.033	0.0011	135.629	0.00131	78.8662	0.00131
187.551	-0.000189472	168.758	0.000805108	158.646	-0.0003159	152.087	-0.000791134	135.656	8.66605e-05	78.8819	-0.000732432
187.551	-7.08192e-05	168.785	-0.000606618	158.659	0.00105	152.101	0.00116	135.698	0.000304716	78.8819	-0.00123
187.551	-9.69101e-05	168.798	8.94565e-05	158.686	0.000176121	152.128	-0.000975639	135.739	-0.000986814	78.8819	0.000335465
187.565	7.05086e-05	168.838	-3.35364e-05	158.686	8.94585e-05	152.155	-0.00172	135.767	-0.00103	78.8819	0.00126
187.551	0.000160275	168.838	0.00103	158.713	-0.00106	152.195	-0.000296326	135.781	0.000547914	78.8506	0.0019
187.538	-0.000115236	168.865	0.000863812	158.74	0.00188	152.209	-0.00129	135.836	-0.000206868	78.8819	-0.000905756
187.565	0.00018295	168.891	-0.000164935	158.74	-0.000402562	152.249	0.000243211	135.85	-8.9447e-05	78.8662	-0.00041374
187.578	6.02584e-05	168.905	0.000452873	158.767	-0.000634594	152.263	0.00171	135.698	-6.98875e-05	78.8662	0.00123
187.538	-1.2735e-05	168.931	0.00153	158.794	0.00296	152.303	0.00143	135.739	-0.000201277	78.7252	0.00121
187.551	3.47884e-05	168.958	-0.00143	158.821	-0.000410949	152.33	-0.000589858	135.781	3.9137e-05	78.6625	-0.000371807
187.578	-8.32436e-05	168.971	0.000265574	158.835	-0.000452882	152.357	0.000438898	135.808	0.000587056	78.6625	-0.000765978
187.578	0.00012207	168.998	0.000662537	158.848	-0.000438905	152.384	0.000995204	135.836	4.4728e-05	78.6625	-0.000626201
187.591	3.91369e-05	169.025	-0.000715652	158.875	-0.000626208	152.411	0.00134	135.877	0.00133	78.6468	0.000796729
187.591	-5.24936e-05	169.052	0.00136	158.902	0.00119	152.438	0.00196	135.891	0.000726831	78.6468	0.0031
187.591	0.000148472	169.065	0.00294	158.929	0.000117414	152.465	-0.00182	135.933	0.000587056	78.6468	0.000352238
187.578	-3.50988e-05	169.092	0.00085822	158.929	0.00019569	152.492	0.000799521	135.988	0.0012	78.6625	-0.000631792
187.591	4.34854e-06	169.132	0.000763178	158.956	-0.00117	152.533	-0.000424921	136.043	-0.000670921	78.6468	0.000553517
187.604	7.4857e-05	169.159	-0.000374599	158.997	0.00179	152.573	0.000226438	136.057	-0.00105	78.6468	0.000464058
187.591	3.5099e-05	169.185	-0.000754789	159.01	-2.5161e-05	152.614	0.00105	136.071	-0.000352255	78.6625	0.000511584
187.617	0.000100638	169.212	0.00217	159.037	0.00156	152.627	-8.9457e-05	136.112	-8.94565e-05	78.6625	4.19331e-05
187.617	0.000277686	169.239	-0.000301915	159.064	0.00223	152.668	0.000464056	136.14	-0.000478032	78.6625	0.00176
187.604	0.00016804	169.239	-0.000712856	159.078	0.000631798	152.695	0.000519968	136.154	0.000335461	78.6625	0.000475242
187.604	0.000203139	169.252	0.00106	159.118	0.000998018	152.722	0.00157	136.209	-0.000366212	78.6625	0.000897369
187.617	-2.48488e-06	169.305	-0.00144	159.118	0.00122	152.749	6.15015e-05	136.251	-7.8274e-05	78.6468	-0.00114
187.63	-4.87658e-05	169.332	0.00178	159.145	0.00071287	152.776	0.00147	136.278	0.001	78.6625	0.00069609
187.63	0.000149714	169.345	0.000816289	159.159	-0.00090856	152.803	-0.000533946	136.306	0.00135	78.6625	0.00144
187.63	7.05086e-05	169.345	0.000715652	159.172	-0.00198	152.843	0.00332	136.347	-0.000413734	78.6625	0.00142
187.657	9.25619e-05	169.386	0.000212459	159.199	0.000187303	152.87	-0.000162141	136.375	-0.000816287	78.6782	0.000176119
187.657	-7.60993e-05	169.412	0.000704466	159.213	-5.591e-06	152.91	0.00235	136.389	-0.000469645	78.6468	-0.00108
187.657	5.28038e-06	169.439	-0.000128594	159.253	0.000788351	152.937	-0.00042492	136.43	-0.000606618	78.6468	0.00154
187.657	-0.000159343	169.452	0.000508783	159.267	0.00142	152.978	0.000111818	136.472	-0.000324278	78.6625	-0.000648568
187.643	0.000154995	169.479	-0.00116	159.294	0.000385789	152.991	-0.000287939	136.513	0.00174	78.6782	-0.000617815
187.657	-0.00012704	169.519	3.07507e-05	159.307	0.00114	153.018	-0.000464058	136.527	-0.00171	78.6625	0.00147
187.657	2.45382e-05	169.532	0.000774357	159.334	0.000167737	153.059	4.1933e-05	136.541	0.00207	78.6625	-0.000687703
187.683	8.07587e-05	169.559	0.00203	159.361	-0.000539545	153.086	-0.000145368	136.541	-0.00116	78.6625	0.000396967
187.683	6.92661e-05	169.586	-0.00204	159.375	-0.00185	153.113	-0.000696087	136.568	0.00116	78.6782	-0.000819094
187.67	1.36669e-05	169.613	4.19327e-05	159.402	-0.000427722	153.126	0.000366215	136.596	2.2364e-05	78.6625	0.00154
187.696	0.000105608	169.626	-0.000103434	159.415	0.000290739	153.167	-0.000408147	136.624	0.00245	78.6625	-0.000528357
187.709	7.92056e-05	169.653	0.00049201	159.442	-0.000732439	153.207	-0.000603834	136.651	0.000299119	78.6625	-0.00113
187.709	-2.64019e-05	169.679	0.00104	159.469	0.000433313	153.234	-0.000813499	136.679	-0.000533941	78.6625	-0.000642975
187.696	9.59786e-05	169.706	0.00117	159.483	0.000192894	153.261	-0.00128	136.72	-0.000743604	78.6625	5.87064e-05
187.722	0.000161517	169.746	0.00149	159.51	-0.00061782	153.288	-1.9566e-05	136.762	-0.000410939	78.6625	0.000522767
187.722	-3.88263e-05	169.76	0.000349439	159.537	-0.000164939	153.315	0.000858232	136.79	0.00027396	78.6625	0.00085264
187.722	0.000132941	169.773	0.000455668	159.55	0.000234828	153.356	-0.000751991	136.831	-7.2683e-05	78.6625	-0.000838664
187.722	0.000186366	169.786	0.00143	159.577	-0.000206872	153.383	0.000181709	136.859	0.000547919	78.6625	-0.00131
187.749	6.08796e-05	169.826	0.00108	159.604	-0.000877808	153.41	-0.000715655	136.914	0.00113	78.6782	0.000757592
187.749	-2.29852e-05	169.853	0.000100639	159.618	0.000282353	153.45	0.00134	136.941	-0.000324279	78.6625	0.000950484
187.762	-0.000153441	169.866	0.000659741	159.645	0.00144	153.491	0.000724042	136.955	0.00102	78.6782	-8.94573e-05
187.762	-0.000125176	169.893	0.00134	159.685	-0.000629003	153.504	-0.000872205	136.997	0.00242	78.6625	0.000360625
187.775	4.34854e-05	169.92	0.000847041	159.699	-9.22525e-05	153.531	0.000751997	137.038	-0.000164935	78.6625	0.000430513
187.762	-3.82051e-05	169.947	-5.03193e-05	159.726	-0.00148	153.572	0.00177	137.066	-0.00039137	78.6625	-0.00119
187.788	0.000200033	169.973	0.00181	159.753	0.000276761	153.599	-0.000673711	137.094	-0.000285142	78.6625	9.78439e-05
187.775	-0.000131078	170.013	-0.000539534	159.766	0.00153	153.639	0.000749201	137.149	-0.000659739	78.6782	0.000181712
187.801	-5.55993e-05	170.026	-3.07507e-05	159.793	-0.00117	153.653	0.00108	137.163	0.000478005	78.6625	8.94573e-05
187.801	0.000222397	170.04	8.6661e-05	159.807	0.000243214	153.693	-0.00074361	137.218	-0.00036062	78.6782	-0.00124
187.814	-0.000153131	170.066	-0.00154	159.847	0.000209668	153.72	-6.9888e-05	137.246	-0.00122	78.6625	-0.00112
187.801	4.19325e-05	170.079	0.000570285	159.874	0.00157	153.747	-0.000735223	137.259	0.000204072	78.6625	0.000424922
187.814	-0.000164623	170.119	0.000718447	159.888	0.000623403	153.774	0.000998003	137.287	-0.000844242	78.6782	-0.00124
187.827	-2.57806e-05	170.146	0.00146	159.901	0.00163	153.815	0.00131	137.328	0.00125	78.6782	-0.000125799
187.841	9.00769e-06	170.172	0.00137	159.942	-0.00023483	153.842	-0.00147	137.356	0.000369006	78.6468	0.000218052
187.854	7.64101e-05	170.199	-0.000942088	159.969	0.00178	153.882	-0.00106	137.411	0.000503191	78.6625	0.000656952
187.854	0.000163692	170.238	0.000768766	159.982	0.000514384	153.909	-0.000148163	137.425	0.000489213	78.6468	0.000575882
187.867	-0.000122691	170.265	3.07502e-05	160.009	-0.00114	153.936	-0.000894568	137.453	0.000447281	78.6625	-0.000466855
187.88	0.000118032	170.278	0.00115	160.036	0.000587069	153.963	0.000156554	137.494	0.00141	78.6625	0.000301918
187.88	0.000152199	170.304	0.000676514	160.062	0.00161	154.004	-0.000757588	137.522	0.00134	78.6625	0.00127
187.88	1.33563e-05	170.357	0.000861018	160.089	0.000967266	154.044	0.00103	137.563	0.000245998	78.6782	2.51599e-05
187.88	-0.000201897	170.371	0.000441691	160.116	0.0004417	154.058	-9.22525e-05	137.577	-0.00104	78.6782	-0.00112
187.893	4.34858e-06	170.384	-0.00016214	160.142	-0.000469656	154.085	0.00103	137.632	-0.000687695	78.6625	0.000343852
187.893	-3.94475e-05	170.424	0.00122	160.156	0.00177	154.125	0.00106	137.66	0.000897357	78.6625	-0.000475242
187.906	0.000255632	170.437	0.00134	160.183	0.000503202	154.166	-0.00104	137.702	0.00112	78.6782	-0.000139777
187.933	0.000167419	170.477	0.000422123	160.209	0.00101	154.206	-0.00013139	137.715	-0.000422121	78.6625	0.000346647
187.946	0.000235753	170.503	0.00299	160.223	0.00061782	154.233	0.00115	137.771	0.000355029	78.6468	0.000170524
187.933	-2.85761e-05	170.53	0.00218	160.249	0.00119	154.26	0.00145	137.798	0.000670922	78.6625	0.000285145
187.946	3.38565e-05	170.543	0.00218	160.263	0.000162143	154.287	0.00181	137.84	0.00063458	78.6625	-0.000120208
187.946	-7.82738e-05	170.583	-0.000201277	160.303	0.000257192	154.314	0.00142	137.867	0.000290733	78.6782	0.000872209
187.933	8.85239e-05	170.596	0.000888976	160.316	0.000986835	154.354	0.000589856	137.909	0.000735218	78.8819	-0.000234826
187.959	0.000112441	170.622	0.00227	160.343	0.000209668	154.381	-0.000259984	137.936	-0.000844243	78.8506	0.00101
187.972	0.000107782	170.649	0.0015	160.356	-0.00142	154.408	-0.00109	137.978	0.00133	78.8662	-0.000139777
187.946	1.27353e-05	170.675	0.000377394	160.383	0.00112	154.462	-0.000559105	137.992	0.00149	78.8662	0.000861028
187.959	6.55387e-05	170.702	-0.000738016	160.41	0.00107	154.476	0.00136	138.047	-5.0319e-05	78.8662	-0.000542335
187.985	-3.07504e-05	170.715	0.00102	160.436	0.0012	154.503	-0.00036901	138.088	0.000561897	78.8662	9.50477e-05
187.985	0.000235442	170.755	0.000925315	160.463	-0.000833069	154.53	0.000933706	138.116	-0.00124	78.8819	-0.000919734
187.972	9.62891e-06	170.768	6.98878e-05	160.49	0.000765985	154.557	1.6773e-05	138.158	0.000849834	78.8819	9.50522e-05
187.998	0.000172078	170.794	-0.000332666	160.503	-9.22535e-05	154.597	0.00048083	138.185	0.000324279	78.8662	-0.000436105
187.998	3.41671e-05	170.821	0.000936497	160.557	-6.9889e-05	154.638	0.000327076	138.227	-0.000324279	78.8819	0.000547926
187.998	-0.000206866	170.834	0.00073522	160.557	0.000480837	154.665	0.00053674	138.24	-0.0016	78.8819	0.000218052
187.998	7.54783e-05	170.861	0.00153	160.583	-0.000357833	154.692	0.0028	138.282	-0.000469628	78.8819	-0.000441696
187.985	-2.01896e-05	170.9	-0.00171	160.61	0.000293535	154.732	-0.000528354	138.323	0.000908539	78.8819	-7.54797e-05
188.038	0.000262155	170.913	-0.000743607	160.65	-0.000550727	154.759	0.00264	138.365	0.000371802	78.8819	-0.000810707
188.025	2.42273e-05	170.94	-0.00177	160.663	-0.00107	154.786	-8.38655e-06	138.392	0.00133	78.8662	0.000335465
188.011	8.97664e-05	170.98	0.00273	160.69	0.000335468	154.827	0.000682108	138.42	0.0011	78.8819	0.000357829
188.011	3.10611e-06	171.006	0.00152	160.717	0.000489216	154.867	-0.000592649	138.462	0.000628988	78.8506	0.000936507
188.038	1.64623e-05	171.033	-0.000430509	160.73	-0.00124	154.881	0.00419	138.489	0.000505986	78.8662	-0.000682112
188.051	-9.44255e-05	171.059	-0.000287938	160.77	0.000651367	154.921	0.00138	138.531	0.00114	78.8662	0.000472446
188.051	2.79549e-05	171.086	-0.000125798	160.784	0.000645776	154.948	-0.00118	138.544	0.00226	78.8819	0.0017
188.064	-9.06982e-05	171.099	0.00113	160.81	0.0004417	154.975	0.00034385	138.6	-0.00138	78.8819	-0.000349443
188.274	-3.32353e-05	171.152	0.000981226	160.89	0.000606638	155.016	0.0011	138.641	-0.000603847	78.8819	0.000408149
188.287	-0.000246625	171.165	0.00224	160.89	0.000374606	155.056	0.00105	138.669	-0.000424917	78.8819	5.03198e-05
188.3	3.38564e-05	171.192	0.0026	160.904	0.00149	155.083	0.0016	138.683	-0.0015	78.8662	0.000424922
188.287	0.000164934	171.231	-0.00103	160.944	-0.00104	155.11	-0.00115	138.724	0.000413735	78.8819	-0.00155
188.3	-2.01897e-05	171.258	-0.000930906	160.957	0.00157	155.151	0.000279553	138.766	0.000215254	78.8819	0.000676521
188.3	-3.97581e-05	171.284	0.000603831	160.984	0.00106	155.178	-0.00122	138.779	-0.000436099	78.8662	-0.00152
188.327	0.000131078	171.324	-7.54789e-05	161.024	0.000150961	155.218	-0.0003746	138.835	0.000120207	78.8662	0.00105
188.156	-0.000163692	171.337	0.00071006	161.024	0.00066814	155.245	0.000243211	138.876	0.00137	78.8662	-9.50484e-05
188.156	0.000172078	171.377	-0.000399758	161.037	-0.000201281	155.272	0.000508785	138.904	-0.000352234	78.8506	-0.000855433
188.169	-8.47966e-05	171.39	0.00144	161.064	0.00127	155.313	-0.000567491	138.931	-0.00103	78.8506	0.000589859
188.195	7.45465e-05	171.43	0.0018	161.091	-0.00146	155.34	0.000511581	138.959	-0.000287937	78.6625	0.00119
188.222	-0.000239791	171.443	0.000287936	161.118	-0.000656958	155.367	-0.000601037	139	0.000382984	78.6468	0.00054513
188.222	0.000269299	171.47	9.7843e-05	161.171	0.00175	155.394	0.00138	139.056	0.000821879	78.6625	0.000318691
188.261	0.000155305	171.496	0.00115	161.492	0.0021	155.434	0.00147	139.07	-0.00213	78.6468	-0.00013139
188.274	0.000134184	171.536	-7.54788e-05	161.505	0.000978448	155.461	1.11822e-05	139.111	0.000131389	78.6782	-0.00131
188.3	7.76527e-06	171.589	0.00177	161.532	-0.000925332	155.488	0.00102	139.139	-0.000382985	78.6625	0.000732431
188.3	3.69626e-05	171.575	0.00153	161.572	-0.000313104	155.529	0.00118	139.166	-0.00139	78.6468	0.00023203
188.327	-8.69708e-06	171.615	0.00188	161.598	0.000682118	155.556	0.00109	139.208	0.000240413	78.6625	-0.000796729
188.353	-8.88345e-05	171.628	0.000916928	161.638	-0.000103432	155.596	-0.000782747	139.235	0.0018	78.6625	0.0014
188.366	-7.05085e-05	171.668	0.00161	161.652	-0.000313103	155.637	0.00164	139.277	0.000265548	78.6782	-0.000162141
188.353	0.000192268	171.695	0.000891758	161.692	0.00153	155.65	0.0012	139.318	-0.000774354	78.6782	-0.00237
188.392	0.000257806	171.721	0.00073522	161.705	-0.000489224	155.691	0.000592651	139.346	0.000861016	78.6782	-0.000793933
188.392	-7.05085e-05	171.748	0.00213	161.719	0.00103	155.718	-0.000391373	139.387	-5.0319e-05	78.6782	0.00064577
188.379	6.74024e-05	171.761	0.000265576	161.785	0.000615024	155.744	-0.00105	139.415	-0.000986814	78.6782	-0.00108
188.392	-5.83944e-05	171.801	-0.000589853	161.799	0.00206	155.785	0.00139	139.443	0.00109	78.6782	5.87064e-05
188.406	-0.000171767	171.827	0.000603831	161.812	0.000877807	155.812	0.000891769	139.484	5.31145e-05	78.6625	0.000164937
188.432	0.000124244	171.853	0.000352235	161.852	0.00112	155.839	-0.000958865	139.512	0.00057867	78.6782	0.00186
188.406	-0.000121138	171.867	0.000514374	161.866	0.000601046	155.879	-0.000371805	139.553	0.000944881	78.6782	0.00038858
188.419	-4.69021e-05	171.906	-8.10699e-05	161.892	0.00034385	155.92	3.07508e-05	139.595	-0.000738014	78.6625	0.00040256
188.419	3.32353e-05	171.933	-0.00103	161.919	-0.0011	155.947	0.000522763	139.622	0.00119	78.6782	0.0022
188.445	5.28037e-05	171.959	0.00288	161.946	-0.000293526	155.974	-0.000262779	139.678	0.000911332	78.6782	0.000352238
188.432	2.32958e-05	171.973	0.00174	161.986	0.00106	156.014	0.000408147	139.691	0.00035503	78.6782	0.000212461
188.445	3.13716e-05	172.012	-0.000441691	161.999	0.00114	156.041	-0.000156549	139.733	0.00152	78.6782	0.00135
188.524	-8.41753e-05	172.039	0.000575868	162.039	-0.000813509	156.068	0.00136	139.774	0.000844244	78.6782	0.00149
188.524	-9.87739e-05	172.065	-0.000550728	162.039	0.000849851	156.095	-0.000307508	139.802	0.000852629	78.6625	0.00145
188.511	0.000114926	172.092	-0.000125798	162.066	0.00157	156.136	0.000142572	139.843	0.000673724	78.6782	-0.002
188.563	0.000252215	172.132	0.00046126	162.093	-0.000598251	156.163	-0.000436107	139.871	0.000259982	78.6782	-0.000998008
188.616	0.000180154	172.145	-8.38655e-06	162.119	-8.3865e-06	156.19	-0.00131	139.899	0.000310301	78.6782	-0.000480833
188.537	0.000141017	172.171	0.00184	162.146	0.00139	156.23	-0.000150958	139.926	0.000724036	78.6782	-0.000626201
188.55	-0.000125176	172.211	-0.000626195	162.186	0.00154	156.257	0.000872206	139.982	0.000444485	78.6938	0.000377398
188.59	3.97581e-05	172.251	-0.00142	162.199	0.00211	156.284	-0.000751997	140.023	0.000178912	78.6938	2.51599e-05
188.629	0.000154063	172.264	-0.000805108	162.226	0.0008834	156.311	-0.000176118	140.036	-0.00134	78.6938	0.000352236
188.642	0.000109645	172.29	-2.23659e-05	162.24	-0.000212463	156.352	0.000447284	140.091	0.000173322	78.6782	0.000665339
188.668	0.000180775	172.317	0.00139	162.306	0.000148165	156.406	0.000497604	140.105	0.00167	78.6938	-0.000427719
188.695	8.94557e-05	172.357	0.000396963	162.32	0.00051718	156.419	0.000416534	140.146	-0.000254391	78.6938	-0.000531153
188.708	9.19406e-05	172.383	-0.000866609	162.333	-0.000313103	156.446	-0.000257189	140.159	0.000273961	78.6938	0.000251599
188.734	-5.21825e-05	172.41	-0.000659743	162.373	0.00148	156.487	0.000394169	140.214	0.000321483	78.6938	-0.00062061
188.747	2.14321e-05	172.462	0.000556307	162.4	0.00214	156.514	-0.000167731	140.241	-5.31195e-05	78.6782	0.00048922
188.76	-5.62204e-05	172.476	0.000609422	162.427	0.000914149	156.554	-0.000234819	140.282	0.00111	78.6782	0.000863822
188.76	6.30538e-05	172.489	0.000170526	162.453	0.000176121	156.595	0.000413738	140.323	-0.000956051	78.6625	0.000329874
188.813	0.000186366	172.515	0.0011	162.48	0.00172	156.635	0.00209	140.35	0.000192867	78.6782	0.00098403
188.826	0.000283276	172.542	-0.000226437	162.493	0.00145	156.662	0.000452875	140.418	0.000371802	78.6782	-0.000237621
188.839	0.000211836	172.555	0.000765971	162.533	-0.00042213	156.703	0.00321	140.405	0	78.6625	-0.00241
188.839	0.000207177	172.608	-0.00152	162.56	0.00106	156.73	-0.000248802	140.446	0.00219	78.6625	0.00169
188.866	0.000118342	172.621	-0.00014816	162.587	0.00131	156.77	-0.000304712	140.473	0.000307506	78.6625	0.000964464
188.866	9.163e-05	172.648	-0.000318689	162.614	0.00049761	156.797	0.000240415	140.514	0.000570283	78.6782	0.00103
188.892	-8.13799e-05	172.688	-0.00035224	162.64	0.00103	156.838	-0.00202	140.541	-0.00125	78.6625	0.000187301
188.905	6.52281e-05	172.701	0.00126	162.667	-0.000405357	156.851	-0.0011	140.582	0.00106	78.6782	0.00113
188.931	7.45464e-05	172.727	-0.000539534	162.707	-0.000545134	156.892	0.000433301	140.609	0.000944881	78.6468	-0.00126
188.971	9.90846e-05	172.754	-5.591e-06	162.734	0.0016	156.919	0.000405351	140.637	-2.7955e-06	78.6625	0.000928119
188.958	2.9508e-05	172.793	4.75238e-05	162.76	0.00159	156.946	0.000869406	140.691	-0.00121	78.6782	0.000229234
188.958	-0.000223018	172.82	0.000670923	162.801	-0.00199	156.986	0.000430511	140.732	0.00145	78.6625	-0.000760387
188.984	3.63414e-05	172.833	0.00142	162.827	-0.000324285	157.013	-0.00135	140.759	-0.000355029	78.6625	2.79554e-05
189.01	-7.08188e-05	172.873	0.00231	162.841	-0.00112	157.04	0.000715654	140.8	0.0011	78.6625	0.00124
189.01	0.00018326	172.873	0.00409	162.881	0.000595455	157.094	-0.000176118	140.828	-0.00213	78.6782	0.00106
189.023	-0.000106539	172.913	0.000581467	162.894	0.000707277	157.121	2.51597e-05	140.855	-0.000282346	78.6782	0.000698885
189.049	-0.000171767	172.939	0.00188	162.947	0.000315899	157.148	-0.000539536	140.91	2.51645e-05	78.6938	9.7844e-05
189.076	0.000156547	172.966	0.000830274	162.961	-0.000357832	157.161	0.00134	140.937	0.000813492	78.6782	0.00053395
189.076	3.41671e-06	173.005	0.000838654	162.974	0.00157	157.188	0.000170527	140.964	-0.000967245	78.6938	0.000601041
189.089	-2.42276e-05	173.005	-0.000724038	163.014	-0.000575886	157.215	0.00252	141.005	0.00227	78.6938	0.000486432
189.115	2.70231e-05	173.058	0.000581467	163.028	-0.00155	157.256	0.000684905	141.032	-0.000735218	78.6938	-0.000374602
189.141	-3.1061e-05	173.085	-0.000173322	163.068	0.00283	157.283	-1.39776e-05	141.06	0.000824674	78.8819	0.000547926
189.155	7.0819e-05	173.098	0.000173322	163.094	-0.00188	157.323	0.0012	141.101	-0.00143	78.8976	0.000930915
189.141	0.00011213	173.124	-4.47283e-05	163.121	-0.000626206	157.35	-4.47284e-05	141.141	0.00103	78.8976	0.00149
189.155	2.73337e-05	173.164	-0.000307506	163.161	0.000206872	157.391	0.00165	141.169	0.00091413	78.8819	-8.38662e-05
189.181	-0.000181396	173.177	6.42968e-05	163.188	-0.0011	157.418	0.000732427	141.196	2.7955e-05	78.8976	-0.00243
189.207	2.05003e-05	173.217	-0.00102	163.228	0.000589864	157.445	0.00259	141.251	0.000450076	78.8819	-0.000145368
189.194	0.000161517	173.244	0.00019289	163.241	0.00111	157.512	0.000371805	141.278	-0.00092812	78.8976	0.000410944
189.233	3.26136e-05	173.283	-0.00032987	163.268	0.000349445	157.512	-0.000229233	141.305	0.000788332	78.8819	0.000273963
189.247	-3.85157e-05	173.31	0.000914132	163.308	0.000805122	157.553	0.00126	141.332	0.000690499	78.8819	-0.000262781
189.26	0.000141328	173.323	0.0014	163.335	0.000382992	157.58	0.000819089	141.373	0.000531146	78.8976	-0.00125
189.26	-1.08714e-05	173.363	-0.00091693	163.362	0.00076878	157.62	0.00203	141.442	0.00191	78.8976	0.00028235
189.299	-0.000109956	173.402	-0.000475237	163.402	-0.000958878	157.661	4.1927e-05	141.592	-0.000531146	78.8819	-5.5912e-06
189.286	0.000168661	173.429	-0.000631786	163.428	0.00143	157.674	0.000712858	141.633	0.000114616	78.8976	0.00103
189.312	-3.78944e-05	173.455	0.000620604	163.455	0.000953287	157.715	0.00107	141.673	0.000167731	78.8819	0.00133
189.339	0.000125176	173.482	0.000178913	163.482	-0.00141	157.742	0.000696085	141.701	-0.000911335	78.8976	0.00098403
189.378	9.44255e-05	173.508	-0.000262778	163.508	-0.000408152	157.782	0.000648561	141.742	-0.000791128	78.9133	5.03197e-05
189.378	-4.50385e-05	173.535	0.000458464	163.535	0.000740824	157.809	0.000628993	141.769	-0.00057867	78.8976	-0.000592654
189.391	0.000125176	173.575	-0.00113	163.562	0.00199	157.85	0.000679312	141.81	-0.000369007	78.8976	-0.000981234
189.417	2.48493e-05	173.601	-0.00010064	163.589	-0.00218	157.877	0.00134	141.864	-0.000123002	78.8819	-0.00105
189.404	-2.60912e-05	173.614	0.000575876	163.615	0.000254397	157.904	-0.00133	141.878	0.000246005	78.7409	-0.00107
189.431	-0.000108714	173.654	-0.000142572	163.655	0.000634593	157.958	-0.000928114	141.905	0.000257187	78.6782	0.00020687
189.444	5.83947e-05	173.68	0.0017	163.682	-0.002	157.985	0.000125799	141.96	-0.000511578	78.6625	0.000273963
189.457	7.76526e-06	173.707	-7.54789e-05	163.709	-8.38665e-05	158.012	0.00122	142.001	-0.000567494	78.6625	-0.000405354
189.496	0.000172389	173.733	-0.000385776	163.749	0.00017053	158.052	0.000234825	142.042	-0.000153761	78.6782	-0.00333
189.483	1.55305e-06	173.773	-0.000609422	163.776	-0.000564703	158.079	-1.39776e-05	142.083	-6.7092e-05	78.6938	0.00106
189.509	-0.000160585	173.813	0.00283	163.856	-0.000248805	158.12	0.00102	142.124	0.00232	78.6782	0.00198
189.549	9.8774e-05	173.826	-0.000271165	163.842	-0.00182	158.16	-0.000765968	142.165	0.00134	78.6938	-0.00104
189.549	-0.000155926	173.853	-0.00115	163.869	-0.000486427	158.187	-0.0005619	142.178	-0.000352234	78.6625	0.000452877
189.549	0.000177358	173.879	0.00244	163.923	-0.000103436	158.214	-0.00122	142.233	-0.000598238	78.6782	0.00157
189.562	-1.73943e-05	173.906	0.000894564	163.949	0.00199	158.255	-0.00152	142.26	0.00126	78.6938	-0.000690498
189.615	1.05607e-05	173.945	0.00214	163.976	0.00121	158.282	-0.000497603	142.301	-0.000251596	78.6782	0.00111
189.601	4.50385e-05	173.959	0.000125798	164.003	-0.00122	158.322	-0.000545127	142.342	0.00011182	78.6782	0.000466855
189.628	3.44777e-05	173.985	0.000732432	164.016	0.000609424	158.349	0.00132	142.383	0.00106	78.6625	0.00146
189.628	0.000308746	174.025	-0.000536738	164.043	-6.9889e-05	158.39	0.000676518	142.424	-0.00106	78.6938	0.000424923
189.68	0.000138532	174.064	0.000195686	164.069	0.000863828	158.43	-0.000581469	142.465	0.000349438	78.6782	0.000922528
189.667	-6.24326e-05	174.078	-0.00163	164.123	0.00167	158.457	0.00197	142.492	0.000601042	78.6782	0.00249
189.707	9.25618e-05	174.117	-0.00107	164.15	0.00159	158.498	0.00253	142.506	0.00176	78.6782	-0.00146
189.72	0.00015251	174.157	0.00304	164.163	-0.000503201	158.525	-4.75239e-05	142.533	-0.00272	78.6625	0.000153755
189.72	0.000125486	174.17	-0.000394168	164.203	-8.6662e-05	158.565	-0.000497603	142.574	-0.00111	78.6782	-0.000290736
189.746	-1.61517e-05	174.21	0.00206	164.23	-0.00106	158.592	-0.00109	142.615	-0.000338256	78.6782	0.000788343
189.772	-0.000207177	174.237	0.000450078	164.256	0.00138	158.632	0.000570287	142.642	-0.00058426	78.6782	-0.000528357
189.772	-9.38042e-05	174.25	0.000117412	164.31	-0.000662548	158.659	-0.000679312	142.71	-4.75235e-05	78.6782	0.00161
189.812	-2.9508e-05	174.29	-0.000385781	164.31	-0.000774375	158.7	-9.50478e-05	142.71	-0.000573078	78.6625	0.000998008
189.825	-1.45987e-05	174.303	-9.50475e-05	164.337	-0.000382993	158.727	-0.00024321	142.751	0.000950471	78.6782	0.000332669
189.825	-7.20615e-05	174.329	0.000438896	164.35	-0.00125	158.767	0.000861021	142.779	0.00264	78.6938	0.000559111
189.825	3.91369e-05	174.356	-0.000206868	164.39	0.000341059	158.808	-0.000192891	142.819	-0.000388575	78.6938	-0.00118
189.877	2.36064e-05	174.382	0.00135	164.417	0.00128	158.848	-0.000782746	142.86	-0.0011	78.6782	0.00256
189.89	2.79549e-06	174.409	0.000874995	164.443	0.000729642	158.862	0.00197	142.901	0.00104	78.6782	-3.35465e-05
189.89	9.00768e-06	174.435	0.00207	164.47	0.00165	158.902	0.000517172	142.929	8.3865e-05	78.6625	0.00020687
189.917	0.000160275	174.462	-0.000522759	164.484	-0.000215258	158.943	0.00223	142.97	0.000410939	78.6782	0.000234825
189.917	4.87657e-05	174.501	0.000522761	164.524	-0.000268374	158.97	-0.00155	143.01	0.000539532	78.6782	-0.000670929
189.956	-9.75315e-05	174.528	-0.0015	164.537	0.000489223	159.01	0.00101	143.065	-0.000581465	78.6782	0.000550721
189.969	-0.000138843	174.554	0.000503192	164.577	0.00047245	159.037	0.00103	143.079	0.000466849	78.6625	0.000861026
189.996	-0.000113062	174.607	-0.000464055	164.617	0.000282352	159.078	-0.00141	143.12	-0.00107	78.6782	0.00407
189.982	-5.43567e-05	174.634	0.000601035	164.63	-0.00017053	159.118	-0.00085543	143.147	-0.00058426	78.6782	-0.00206
190.009	-0.000128593	174.66	3.91372e-05	164.657	0.000617819	159.132	-0.000464057	143.188	-0.0011	78.6782	-0.00105
190.022	0.000143191	174.673	-0.000176117	164.697	0.00167	159.172	0.002	143.229	-0.000690489	78.6782	0.000296327
190.048	-0.000109024	174.7	-0.000282346	164.724	-0.00112	159.199	0.00125	143.256	-0.00108	78.6782	0.000550721
190.074	2.67125e-05	174.74	-0.000243209	164.764	-0.000561908	159.24	0.00116	143.297	8.66605e-05	78.6782	0.00129
190.087	-0.000152509	174.766	-0.0004361	164.791	0.000693299	159.267	0.000578674	143.324	0.000760371	78.6625	-0.000436104
190.139	0.000105607	174.793	0.000819084	164.844	0.00202	159.321	-0.000178913	143.352	0.00214	78.6782	0.00046406
190.139	1.24244e-05	174.832	-0.000768765	164.844	0.00122	159.334	-0.0008107	143.392	0.00122	78.6625	0.000357829
190.152	-5.1872e-05	174.846	0.00119	164.871	-6.9889e-05	159.375	0.00031869	143.283	-0.00106	78.6782	0.00109
190.152	0.000115858	174.885	0.00113	164.911	0.000120209	159.429	0.000413739	143.324	-0.000835855	78.6625	0.00102
190.165	5.43568e-05	174.912	0.000494805	164.938	0.0022	159.442	0.000707267	143.352	0.00157	78.6782	0.00085264
190.204	-0.000207177	174.938	0.000290733	165.004	0.00217	159.483	0.00179	143.392	0.000436098	78.6625	-0.000539539
190.191	0.000115547	174.965	0.00204	165.004	0.00243	159.523	-0.00176	143.42	0.000508781	78.6625	-0.000229233
190.217	1.80154e-05	174.991	5.58215e-06	165.031	0.00101	159.537	0.000201278	143.447	-0.000181708	78.6625	-0.000136981
190.243	-0.000249109	175.031	0.000315893	165.071	8.38665e-05	159.577	0.000953273	143.474	-0.000156548	78.6625	0.00071286
190.282	0.000153752	175.057	-0.0004361	165.098	0.00181	159.604	0.00139	143.502	-0.000539532	78.6782	0.000352238
190.282	3.41671e-05	175.097	0.000793926	165.111	0.000123005	159.645	0.00175	143.543	-0.000156548	78.6782	0.000813502
190.269	-0.000135737	175.137	0.000665332	165.151	0.000458473	159.672	0.000654152	143.583	0.00058426	78.6782	0.000760387
190.322	-5.31143e-05	175.137	0.00244	165.178	0.0011	159.699	-0.000346645	143.611	0.000656943	78.6782	0.000511584
190.322	-3.44774e-05	175.163	0.00038019	165.205	-0.000684913	159.739	-0.000738018	143.679	0.000251595	78.6625	-0.00142
190.348	-7.67206e-05	175.203	0.00102	165.218	0.00116	159.753	0.000589854	143.679	0.000478025	78.6938	0.00116
190.374	0.000100638	175.229	-0.000268369	165.245	-0.000369014	159.807	-6.709e-05	143.72	-0.000570283	78.6938	-0.000226439
190.374	8.72814e-05	175.256	-0.000201277	165.285	0.00132	159.834	0.000679312	143.761	0.000908544	78.6938	0.00153
190.4	3.32353e-05	175.282	0.00062899	165.298	0.000984038	159.861	0.000131391	143.788	-0.00159	78.6782	0.000433308
190.439	2.79549e-06	175.309	0.000335458	165.338	-0.000533953	159.888	0.00172	143.856	0.00128	78.6625	0.000324283
190.439	3.07504e-05	175.335	0.000589854	165.365	0.00128	159.928	1.95678e-05	143.884	-0.00101	78.6625	-0.000150959
190.439	0.000199722	175.375	0.000382979	165.392	0.000153756	159.969	0.0011	143.911	-0.000690489	78.6782	-0.00104
190.478	-9.19406e-05	175.428	0.0016	165.405	-0.000301921	159.995	0.000553513	143.952	0.00091413	78.6782	0.00104
190.504	-2.48488e-06	175.428	0.000779947	165.432	0.00112	160.022	0.000914136	143.979	-0.000162139	78.6625	-0.000427717
190.504	-7.88949e-05	175.455	0.000852631	165.499	0.00294	160.062	0.000886181	144.006	0.000385779	78.6625	-0.00205
190.53	0.000140396	175.494	0.000950474	165.499	0.00163	160.089	-0.000310303	144.047	-0.000198481	78.6782	0.00196
190.53	-0.000120517	175.521	-0.00109	165.539	0.000888988	160.116	0.00154	144.102	-0.000947675	78.6468	0.00013139
190.582	0.000191025	175.56	0.000500397	165.565	-0.000388583	160.156	0.000492012	144.129	0.00113	78.6782	-6.15019e-05
190.582	-9.19405e-05	175.574	0.00016214	165.592	0.0018	160.183	0.000598242	144.17	-0.000682102	78.6782	-0.00077716
190.608	-6.2122e-05	175.6	0.00213	165.619	0.000248805	160.223	0.00117	144.211	-0.000128586	78.6782	-0.000212461
190.608	-7.92055e-05	175.64	0.00121	165.659	-0.00185	160.249	0.000673728	144.225	-0.00165	78.6625	0.000861026
190.621	-0.000219291	175.666	0.00159	165.686	-0.00109	160.303	-0.00165	144.266	0.000676522	78.6782	0.000961666
190.661	8.66602e-05	175.693	0.00122	165.712	0.00103	160.316	0.000693287	144.293	0.000271158	78.6625	-0.000844253
190.661	0.000196927	175.719	-0.000145367	165.739	0.000981241	160.356	0.000891771	144.334	0.00112	78.6782	-0.000385784
190.7	9.53573e-05	175.746	0.00185	165.779	0.000902964	160.383	0.000508785	144.361	0.00173	78.6782	0.00165
190.713	-2.14321e-05	175.772	0.000262778	165.806	-8.9458e-05	160.423	0.000388577	144.402	0.000408143	78.6782	-0.000623401
190.752	-0.000141328	175.799	-0.00115	165.833	0.000682117	160.45	-0.000257188	144.429	-0.000687693	78.6468	0.000355033
190.752	-7.39252e-05	175.838	0.000134185	165.859	0.00306	160.49	-0.00112	144.457	0.000363415	78.6625	0.0024
190.765	-1.45986e-05	175.865	0.00249	165.899	-0.00158	160.516	-2.79552e-05	144.498	-0.000251595	78.6468	0.000696089
190.778	-0.000200343	175.905	-0.000170526	165.953	0.000531157	160.543	-0.00181	144.525	0.000665329	78.6625	-0.000218052
190.804	-0.000154994	175.931	0.000243198	165.966	0.000684912	160.57	-0.00186	144.593	0.00175	78.6468	0.000265576
190.83	0.000268367	175.958	0.00128	165.993	0.00158	160.61	0.000533944	144.62	-0.00167	78.6468	0.000902959
190.83	1.67729e-05	175.984	-0.000542324	166.02	0.00101	160.637	-0.000687695	144.648	0.00186	78.6625	-0.000458469
190.843	-4.96976e-05	175.997	-0.00114	166.046	-9.7854e-05	160.677	-0.00118	144.661	-0.000847054	78.6782	0.000503197
190.895	-0.000208419	176.037	0.00176	166.073	0.00118	160.703	0.000204073	144.716	-0.000315878	78.6625	0.000813502
190.895	0.000220533	176.064	0.000167731	166.1	0.000707276	160.77	-5.59105e-06	144.757	-5.8721e-05	78.6468	0.00025719
190.921	-0.000173631	176.09	0.0018	166.14	0.00113	160.77	0.00115	144.798	0.000139775	78.6468	-0.000497606
190.934	-0.000109645	176.117	0.00214	166.167	0.0003774	160.81	-0.000478034	144.825	-0.00216	78.6468	0.00113
190.947	0.000165866	176.143	-0.000662537	166.207	-0.0013	160.824	3.07508e-05	144.866	-0.00016773	78.6625	0.000704482
190.96	1.14926e-05	176.169	-0.000251596	166.22	0.000866623	160.864	-0.00217	144.907	-0.000178912	78.6468	0.000279554
190.987	0.00011182	176.196	0.00127	166.26	-1.39775e-05	160.904	0.000391373	144.934	0.00067092	78.6468	-0.000628994
191.026	-8.91449e-05	176.249	-0.000259977	166.313	-0.000276761	160.944	-0.00226	144.961	-0.000329869	78.6625	0.000268372
191.026	0.000112751	176.275	-0.00029074	166.313	0.000883396	160.971	0.000656945	145.016	0.00214	78.6625	-0.00134
191.039	0.00010716	176.302	-0.00108	166.354	0.000682103	161.011	0.000900158	145.03	-0.000287951	78.6468	-0.00123
191.065	-4.34854e-05	176.328	0.00111	166.367	0.000332672	161.051	0.000416533	145.07	0.000740818	78.6625	-0.00207
191.065	0.000122691	176.368	0.000405354	166.407	-0.000589863	161.077	0.000237619	145.111	-0.000259982	78.8662	-0.00172
191.091	-0.000176427	176.381	0.000190095	166.46	0.000866623	161.118	0.00107	145.152	0.000888969	78.8506	0.000103435
191.117	4.16218e-05	176.408	-0.000385781	166.474	0.000201281	161.158	0.00026837	145.18	0.000455667	78.8662	-0.00129
191.143	-7.60995e-05	176.434	0.00332	166.5	-0.00032708	161.184	0.00088618	145.234	-0.000785536	78.8506	0.00115
191.143	1.33562e-05	176.474	-0.000413736	166.541	-0.000489223	161.211	-0.000257188	145.261	-0.000869401	78.8506	2.23629e-05
191.182	4.44172e-05	176.5	-0.000782743	166.581	0.00201	161.251	-0.000357827	145.289	7.54785e-05	78.8662	0.00108
191.182	0.000150956	176.527	0.00273	166.607	0.000961673	161.278	-0.000626197	145.343	0.00127	78.8506	0.000315895
191.221	5.03188e-05	176.553	-0.00087779	166.634	-0.000816304	161.305	-0.000461261	145.384	-0.000545123	78.8506	-0.00129
191.234	6.9266e-05	176.58	0.000514374	166.661	0.000606641	161.345	0.00128	145.384	-0.000724014	78.8349	-3.6342e-05
191.247	9.5047e-05	176.646	-0.00029912	166.687	0.000617828	161.385	0.00181	145.425	-6.71075e-05	78.8506	-0.000900163
191.26	-0.000216806	176.646	0.000525556	166.728	0.000760392	161.425	0.000729631	145.466	0.00141	78.8506	0.000310305
191.299	0.000219601	176.673	0.00195	166.754	-0.00148	161.451	-0.000380191	145.493	0.000547933	78.8662	-0.000642974
191.299	-3.35459e-05	176.699	-0.000603833	166.781	7.82755e-05	161.492	-0.000399759	145.548	-0.000360615	78.8662	-0.00144
191.326	7.48569e-05	176.726	0.00122	166.808	-0.00213	161.518	0.00108	145.562	0.000897355	78.6625	0.000178914
191.352	6.3675e-05	176.752	-0.000399758	166.834	0.00141	161.558	0.00292	145.589	0.000215254	78.6468	-0.00132
191.365	8.97662e-05	176.805	0.000307506	166.874	0.000293534	161.598	0.000578673	145.657	-3.3546e-05	78.6625	-0.000184506
191.417	1.70835e-05	176.818	-0.000178913	166.901	0.00162	161.625	-0.00161	145.671	0.00119	78.6625	0.000718453
191.417	-9.93952e-06	176.858	6.42967e-05	166.941	0.000318694	161.665	-0.00132	145.725	-0.000438894	78.6468	-4.19322e-05
191.43	0.000110888	176.884	0.00084704	166.968	0.000573102	161.692	-0.000634583	145.753	0.000648556	78.6625	0.000573085
191.43	1.21138e-05	176.898	0.000394167	166.995	0.00104	161.732	0.000525558	145.78	-0.000505986	78.6468	-0.000578676
191.469	8.35538e-05	176.937	-0.000125798	167.061	0.000466857	161.745	0.0012	145.821	-0.00172	78.6625	-0.000167732
191.495	0.000317443	176.964	0.000651354	167.061	-0.000726845	161.799	-9.22515e-05	145.848	0.000930902	78.6782	8.10706e-05
191.495	-0.00015779	176.99	-0.000307504	167.088	0.000559112	161.825	-0.00118	145.889	-0.000595442	78.6625	0.00105
191.534	9.19405e-05	177.017	-0.00141	167.115	0.00116	161.866	0.00168	145.93	0.00107	78.6782	-7.54796e-05
191.547	5.55992e-05	177.056	0.000975639	167.155	-0.000645774	161.906	8.3866e-06	145.944	0.0012	78.6782	0.00167
191.56	9.44254e-05	177.07	0.000142571	167.195	0.000788347	161.932	0.000598241	145.985	-0.00039137	78.6625	0.00128
191.573	0.000186366	177.109	0.00138	167.222	0.00219	161.959	0.0023	145.998	0.00181	78.6782	0.00178
191.599	-2.36064e-05	177.123	-0.00191	167.262	0.000346649	161.999	0.0031	146.039	-5.591e-06	78.6625	0.000628996
191.625	-7.95162e-05	177.149	0.00127	167.289	-0.00115	162.039	8.94475e-05	146.107	-5.3114e-05	78.6782	-0.000886184
191.625	-7.11297e-05	177.189	0.00073522	167.315	0.000394174	162.079	0.00258	146.121	-0.00106	78.6938	-1.39777e-05
191.664	8.0448e-05	177.229	-0.00131	167.342	0.000259989	162.106	-0.000335462	146.176	0.000268368	78.6782	0.00145
191.664	6.55387e-05	177.242	-0.000869404	167.369	-0.000410949	162.146	0.00144	146.203	0.000458462	78.6782	0.00122
191.717	-7.95161e-05	177.282	0.000497601	167.409	-0.000984036	162.186	0.00188	146.23	0.000628988	78.6625	0.000592654
191.717	-0.000170525	177.308	-0.000480828	167.449	0.000413731	162.199	0.000950477	146.271	0.00277	78.6782	0.000282349
191.743	-8.26222e-05	177.335	0.00128	167.476	0.00111	162.226	0.000877793	146.298	0.000891764	78.6625	-0.00135
191.743	9.81527e-05	177.361	0.000710057	167.502	0.000626205	162.266	0.00141	146.353	0.00050319	78.6625	0.00118
191.756	-2.17427e-05	177.374	0.000349439	167.529	0.00222	162.32	0.000366213	146.38	0.000573081	78.6625	0.000396966
191.782	1.58411e-05	177.414	8.38615e-05	167.596	0.00124	162.333	0.00256	146.421	0.000100638	78.6782	0.00086382
191.782	3.07504e-05	177.44	0.00199	167.609	-0.00154	162.373	-0.000265575	146.448	-0.000606631	78.6782	-0.00186
191.834	-9.19405e-05	177.48	0.00122	167.636	0.00124	162.413	0.00149	146.489	0.00247	78.6782	0.000819093
191.86	-6.2122e-05	177.507	0.000947678	167.649	0.00199	162.44	0.000866612	146.517	0.000494803	78.6625	0.000461264
191.899	-0.000260912	177.533	-0.00207	167.689	-0.000246008	162.48	0.00139	146.558	-0.00236	78.6625	0.000125799
191.899	-0.000152509	177.546	-0.000953269	167.729	0.000816303	162.52	-0.000100639	146.585	0.000869401	78.6782	0.00145
191.912	0.000100016	177.586	-0.000464055	167.769	-0.00116	162.547	0.000290734	146.626	0.00185	78.6782	6.70929e-05
191.912	-4.16219e-05	177.613	0.000626194	167.796	0.00124	162.587	0.0019	146.667	-0.00159	78.6625	-0.000721249
191.951	4.75233e-05	177.652	0.00243	167.823	0.000243214	162.614	0.000405344	146.694	-0.000791127	78.6625	0.00153
191.977	0.000149093	177.665	-0.000419327	167.85	0.0017	162.667	0.000592655	146.735	0.00042212	78.6625	0.000240416
191.977	-0.000115857	177.705	0.00104	167.89	0.000461267	162.694	0.00257	146.762	0.00152	78.6782	0.00010623
192.003	-0.000103744	177.732	-0.000673719	167.916	0.00035224	162.72	-7.26836e-05	146.817	-0.000385786	78.6782	0.000237619
192.03	2.85761e-05	177.758	0.000891768	167.943	0.00047804	162.76	-0.00112	146.83	0.000427712	78.6782	-0.00103
192.056	4.75233e-05	177.785	0.000570272	167.983	-0.000964467	162.801	-0.000659743	146.858	0.000978425	78.6782	-0.000816302
192.095	-3.50989e-05	177.811	0.00051717	167.996	0.000844258	162.841	0.000285143	146.899	0.00195	78.6938	-0.000710067
192.095	1.61517e-05	177.824	0.000187299	168.037	-6.15e-05	162.867	0.000447283	146.926	0.000103434	78.6782	0.000696089
192.108	3.01292e-05	177.864	5.31148e-05	168.063	0.00111	162.907	0.00271	146.98	-0.000729626	78.6782	-0.000436104
192.121	-1.21138e-05	177.877	0.000198481	168.09	0.00129	162.934	0.00116	147.008	0.002	78.6782	0.00145
192.147	-0.000135737	177.944	0.000234823	168.117	0.00105	162.974	0.00112	147.049	0.000519963	78.6625	0.000670929
192.173	0.000133873	177.957	-0.00237	168.157	0.000192894	163.001	0.00181	147.09	0.000204072	78.6938	0.000810706
192.186	-3.01292e-05	177.983	0.0018	168.197	0.0007548	163.028	0.000201277	147.131	0.00107	78.6782	-0.00115
192.199	-2.64018e-05	178.023	0.00129	168.224	0.00163	163.068	2.7955e-06	147.158	-0.000609419	78.6782	0.00116
192.238	0.000141017	178.036	0.000380196	168.25	0.000606636	163.094	0.000553516	147.199	0.000293527	78.6782	-0.000729635
192.238	-6.83342e-06	178.076	0.000131389	168.264	0.00269	163.134	-0.000852634	147.212	-3.3546e-05	78.6782	0.000774364
192.29	-7.29933e-05	178.102	0.00109	168.29	0.00118	163.175	0.00216	147.253	0.00107	78.6625	0.000301921
192.29	0.000108092	178.116	-9.50435e-05	168.317	-2.23645e-05	163.188	0.00109	147.308	0.00172	78.6782	-0.000757591
192.303	-1.92578e-05	178.142	-0.000103428	168.344	0.0035	163.228	-0.000589855	147.349	-0.000159344	78.6782	0.000877799
192.329	0.000114305	178.182	0.00193	168.37	0.000251588	163.268	0.000900157	147.376	-0.000967242	78.6782	-0.000265576
192.342	-0.000167419	178.208	0.00132	168.411	-0.000466858	163.295	0.00304	147.417	0.000961651	78.6782	0.000111822
192.395	6.21245e-06	178.235	0.00118	168.451	-0.000159343	163.335	6.15015e-05	147.458	0.000634578	78.6782	-0.000433309
192.421	7.14402e-06	178.261	-0.00146	168.477	-0.00153	163.375	-0.000905748	147.485	-0.000248801	78.6782	-6.42974e-05
192.408	0.00020376	178.288	-0.000464055	168.504	0.0005032	163.402	0.00132	147.526	5.591e-06	78.6625	0.000455673
192.434	-3.88262e-05	178.327	0.000181708	168.544	-0.000391378	163.428	-0.000838656	147.54	0.000919719	78.6782	-0.00171
192.46	1.9879e-05	178.354	0.000483624	168.544	0.0022	163.468	0.00101	147.594	7.5478e-05	78.6782	-2.23643e-05
192.46	-3.57201e-05	178.38	-0.000402554	168.571	-0.000684911	163.495	-0.0012	147.622	0.000382983	78.6782	0.00138
192.486	9.90845e-05	178.394	9.22519e-05	168.611	0.000749209	163.535	0.000855429	147.663	-0.00117	78.6782	-0.00199
192.499	0.000222707	178.42	0.000894564	168.638	0.00144	163.562	-0.000385785	147.69	0.00256	78.7095	0.000360624
192.538	0.000129214	178.447	0.00161	168.678	0.0016	163.629	-0.000704471	147.731	7.2683e-05	78.6938	0.00111
192.564	-0.000133252	178.473	-0.000522761	168.691	0.000629	163.629	0.000201277	147.772	0.00176	78.6938	-8.94572e-05
192.564	8.69707e-05	178.5	0.0017	168.731	0.00042772	163.669	-0.000313098	147.813	0.000307505	78.6625	-0.000190095
192.603	8.85238e-05	178.526	-0.000377394	168.758	0.000514381	163.695	0.000849838	147.826	0.00152	78.6782	-0.000190097
192.603	-5.59097e-06	178.553	0.000136981	168.798	-0.000466858	163.736	-0.000402555	147.854	0.000545121	78.6625	0.000587063
192.616	-6.21122e-07	178.592	0.00167	168.825	0.000265578	163.762	-0.000369008	147.894	-0.000402546	78.6625	-0.00183
192.655	7.20614e-05	178.619	-0.000866609	168.851	-0.000914154	163.802	0.00287	147.935	0.000181708	78.7095	0.000153755
192.681	-1.24244e-05	178.645	0.000668133	168.878	0.000855441	163.842	0.00141	147.963	0.000259981	78.7095	0.000483628
192.708	0.000275821	178.685	-0.000128589	168.905	0.000433312	163.856	0.000589855	148.017	0.00155	78.7095	0.00155
192.694	4.96976e-06	178.698	0.000433304	168.945	-0.00106	163.896	0.000729631	148.031	0.000799513	78.6782	0.00013139
192.734	0.00016307	178.738	0.000830267	168.971	0.00237	163.936	0.000528357	148.072	-0.000287937	78.6938	0.000942096
192.76	-2.7023e-05	178.764	0.000799516	168.998	-0.00054793	163.949	-0.000265574	148.099	0.00136	78.6938	0.000285145
192.76	6.55386e-05	178.791	0.000900155	169.025	0.000922534	163.989	-2.7955e-06	148.126	0.00143	78.6938	0.000164937
192.799	-0.000140085	178.817	-0.000542329	169.065	-0.000120209	164.016	0.00215	148.154	0.000128593	78.6938	-0.000603836
192.786	2.4227e-05	178.844	0.00122	169.092	4.1933e-05	164.056	-0.00165	148.208	2.2364e-05	78.6782	-0.00139
192.825	8.23116e-05	178.87	0.00155	169.132	-0.000601045	164.083	0.00091693	148.236	-0.000916922	78.6938	0.000802317
192.851	-8.94558e-05	178.923	0.00112	169.145	0.00152	164.123	0.00143	148.276	-0.00129	78.6782	-0.000908549
192.89	0.000196927	178.923	0.000698877	169.185	0.000120211	164.15	0.00217	148.317	-0.0013	78.6782	0.000642973
192.903	-8.13801e-05	178.95	0.000419326	169.225	0.000914147	164.19	0.00113	148.345	0.000612214	78.6938	-0.000710066
192.916	8.2001e-05	178.989	0.000824676	169.265	-0.000139778	164.23	0.000329871	148.372	-0.00209	78.6938	7.54795e-05
192.955	0.000179533	179.016	8.10698e-05	169.305	-0.00055352	164.27	-0.000422123	148.413	0.00121	78.6782	0.000103435
192.942	-0.000173631	179.042	-0.000922518	169.319	0.000262779	164.297	0.000424919	148.44	0.000872196	78.6782	0.00152
192.968	-0.000104365	179.069	0.00158	169.359	-0.000698889	164.337	0.000673719	148.481	-0.00207	78.6782	0.000950482
192.994	5.71523e-05	179.095	-0.00192	169.386	-0.00020128	164.363	-0.00059824	148.508	0.000220845	78.6782	0.000687702
193.02	0.000108092	179.135	0.000628985	169.412	0.00201	164.417	0.000827472	148.549	0.0021	78.6938	0.000427717
193.047	4.34854e-05	179.162	0.00084704	169.426	-0.000872213	164.43	-0.000458474	148.59	0.000313096	78.6782	-0.000475241
193.06	5.43567e-05	179.188	0.00145	169.466	0.00175	164.457	0.000821877	148.618	0.000382983	78.6782	-0.00109
193.099	2.547e-05	179.228	6.70923e-05	169.492	-0.000665342	164.497	0.00155	148.645	-0.000654146	78.6782	1.11822e-05
193.112	7.33039e-05	179.241	0.00174	169.519	0.000642978	164.524	0.00123	148.672	0.00178	78.6782	-0.000257193
193.125	-1.21135e-05	179.241	0.00105	169.546	-0.000240418	164.564	0.000724039	148.713	8.9456e-05	78.6938	0.00143
193.151	4.56596e-05	179.294	0.00127	169.586	0.00117	164.59	-0.00129	148.74	-9.22535e-05	78.6938	-0.00174
193.151	8.57282e-05	179.32	0.000609421	169.613	0.000967261	164.63	-0.00040535	148.768	-0.000259981	78.6938	0.000796728
193.19	0.000157479	179.347	0.000240414	169.639	-0.000525569	164.644	0.000824678	148.809	0.000763177	78.6938	-0.00126
193.19	-6.3675e-05	179.387	0.00115	169.706	0.000332672	164.697	0.000287939	148.836	0.000911337	78.6938	0.000746408
193.203	3.23034e-05	179.413	0.000480826	169.706	0.000329876	164.737	0.00139	148.89	-0.00219	78.7095	0.000475241
193.242	1.67729e-05	179.44	-0.000774354	169.72	0.000360627	164.751	0.00127	148.918	0.00261	78.7095	0.000128595
193.268	8.85237e-05	179.453	0.00107	169.746	0.0015	164.791	0.00143	148.959	0.000408149	78.7095	0.00106
193.307	-0.000112751	179.506	0.000640172	169.786	-0.00118	164.817	0.000668124	148.986	7.8274e-05	78.6938	-0.00105
193.281	0.000113372	179.519	0.0012	169.84	-0.000947694	164.844	-0.000944885	149	0.000872197	78.7095	-0.00113
193.32	0.000152199	179.545	0.00113	169.866	0.00192	164.898	0.00117	149.04	-0.000838649	78.6938	-0.00145
193.333	-7.29932e-05	179.559	0.00217	169.893	-0.000816303	164.911	0.000240415	149.081	7.8274e-05	78.7095	0.00113
193.372	-9.00768e-06	179.598	0.00107	169.933	0.000656956	164.938	0.00101	149.109	0.00143	78.7095	-0.000480832
193.372	3.94476e-05	179.625	0.000550715	169.96	0.00127	164.978	-0.00148	149.15	-0.000201276	78.7095	-0.000139777
193.385	-0.000140085	179.638	-0.00112	170	0.000637387	165.004	0.000450078	149.177	-0.00133	78.7095	-0.000796728
193.412	-8.38646e-06	179.678	-0.000246005	170.026	-0.00113	165.045	0.000696084	149.204	0.00243	78.7095	0.00139
193.464	9.93951e-05	179.704	0.0022	170.053	0.000192894	165.071	-0.000559104	149.231	-0.00129	78.7252	-0.00149
193.464	0.00014257	179.744	0.00062899	170.066	0.000785552	165.111	0.00109	149.3	-0.000721238	78.7095	-0.000170528
193.464	3.91368e-05	179.771	0.00177	170.106	0.00115	165.138	0.000447283	149.313	0.000746398	78.7252	-0.000995212
193.516	8.23116e-05	179.784	0.000346643	170.132	-0.000181703	165.178	-0.00101	149.354	-0.00106	78.7095	0.00197
193.529	0.000331421	179.837	-0.000500401	170.159	0.00164	165.205	0.00254	149.395	0.0011	78.7252	-0.000738022
193.542	8.38646e-06	179.837	0.00186	170.199	0.000609431	165.245	0.00207	149.422	-0.000522771	78.7095	0.00106
193.581	-0.00012704	179.876	7.26833e-05	170.225	0.000192893	165.258	-0.000743608	149.45	0.00201	78.7095	0.00141
193.607	2.79549e-06	179.903	0.000525556	170.265	-0.000763187	165.312	-0.000259976	149.477	0.0011	78.7095	0.000891776
193.607	9.62889e-06	179.916	0.000139776	170.304	0.00129	165.338	-0.000257183	149.518	-0.000707261	78.7095	0.00131
193.62	7.76524e-06	179.943	0.00071006	170.331	0.00135	165.392	0.00061781	149.545	0.000925309	78.7095	-0.00119
193.659	1.42881e-05	179.982	-0.000500397	170.344	-0.000740823	165.405	0.00165	149.586	0.000665328	78.7095	0.000405353
193.646	6.55387e-05	179.996	-0.000508783	170.344	0.000394174	165.445	0.00198	149.613	0.00131	78.7095	0.000461264
193.685	-9.10087e-05	180.035	0.000187299	170.384	-0.00032708	165.472	0.00171	149.641	0.000623396	78.6938	0.000396966
193.711	-4.96976e-06	180.061	0.000556307	170.41	0.000304716	165.499	0.000791131	149.695	-0.00145	78.7252	0.00145
193.738	-4.41066e-05	180.088	-0.000696082	170.424	0.000394173	165.539	0.00034944	149.723	-0.000704466	78.7095	0.000500399
193.764	-2.60912e-05	180.114	-0.000313092	170.503	-0.000791142	165.565	0.000573077	149.75	0.000287937	78.7095	0.00162
193.764	-1.80154e-05	180.153	0.00011182	170.53	0.00137	165.606	0.00156	149.791	0.000707266	78.7095	8.66665e-05
193.816	0.000151888	180.166	-0.00025439	170.569	0.000696093	165.632	-0.000282347	149.818	0.000698875	78.7095	-0.000237621
193.816	-1.4288e-05	180.193	-0.00151	170.609	0.00113	165.659	0.000156549	149.859	-0.000911333	78.7252	0.00304
193.842	-0.000110888	180.219	0.00127	170.635	0.00217	165.699	0.0023	149.9	0.000486417	78.7252	-0.00147
193.829	-0.000145987	180.245	0.00123	170.649	0.000847053	165.726	0.00145	149.955	-0.00147	78.7252	-0.000668133
193.881	-1.80154e-05	180.285	7.82743e-05	170.675	0.000410947	165.752	-0.00159	149.968	-0.000257186	78.7095	-0.00211
193.907	-0.000170525	180.311	0.000735219	170.715	0.0012	165.793	0.000732426	149.995	-7.8274e-05	78.7095	0.000732431
193.907	0.000141327	180.337	0.000408145	170.741	-0.000620613	165.833	-0.00077995	150.022	0.000243208	78.7095	0.000159346
193.933	9.31828e-07	180.364	0.000886177	170.781	0.000145369	165.873	-0.000796723	150.063	0.0016	78.7095	-0.00088898
193.972	-0.000104054	180.39	0.00131	170.808	0.00271	165.899	-0.000651356	150.103	0.000346638	78.7252	1.39814e-05
193.998	0.000186055	180.416	0.000408145	170.834	-0.000209667	165.926	0.000419328	150.13	-0.000176117	78.7095	0.0021
194.011	0.000287624	180.442	-0.000930905	170.874	0.000232026	165.966	0.000522761	150.157	0.000553519	78.7095	-0.000416536
194.037	-8.41749e-05	180.508	-0.000419327	170.887	0.000634591	165.993	0.000184502	150.198	-0.00124	78.7095	0.000251598
194.037	8.72813e-05	180.508	0.000578671	170.913	0.00162	166.02	-8.107e-05	150.238	-8.9456e-05	78.7252	-0.00115
194.05	-6.4296e-05	180.548	0.0018	170.94	0.000466853	166.046	-0.00092252	150.265	-0.00090015	78.7095	0.000930914
194.09	0.000211836	180.574	-0.000452873	170.953	0.00030192	166.086	0.000321489	150.279	0.000668124	78.7095	0.000821888
194.116	-0.000142259	180.587	0.000872199	170.966	-0.00125	166.113	0.00111	150.319	-0.00033546	78.7252	0.0028
194.116	1.36668e-05	180.626	0.00162	170.993	0.000863826	166.14	0.000939294	150.333	-0.0013	78.7252	-0.00113
194.168	9.47359e-05	180.64	0.00137	171.019	0.00138	166.18	0.00104	150.387	-0.000587055	78.7409	5.03197e-05
194.181	-0.00017829	180.666	0.0009337	171.033	0.00114	166.233	0.000701675	150.427	5.591e-05	78.7252	8.38661e-05
194.194	-3.72731e-05	180.692	0.00162	171.059	-0.0001258	166.247	0.000763176	150.454	-0.000327073	78.7252	-0.00079673
194.207	5.00081e-05	180.731	0.00164	171.099	0.000246009	166.287	-0.000402555	150.495	0.00253	78.7409	-0.000394171
194.233	0.000108092	180.758	-0.00049201	171.139	-0.000791135	166.327	0.000254392	150.522	0.00214	78.7409	-0.000232027
194.259	-5.4978e-05	180.797	-8.66608e-05	171.165	-0.000338262	166.354	-0.000262779	150.549	0.000271162	78.7409	-0.000942096
194.272	-7.88949e-05	180.81	0.00132	171.205	0.000732435	166.38	0.00165	150.589	-0.000452871	78.7409	0.00116
194.298	4.31747e-05	180.837	0.000327072	171.231	0.000310313	166.42	-0.000631787	150.63	0.000455671	78.7409	0.000299122
194.311	4.47278e-05	180.863	0.00104	171.271	-0.000494811	166.447	0.000226437	150.657	-0.000620601	78.7409	-0.000402557
194.35	-4.81445e-05	180.889	0.00122	171.297	0.000584271	166.474	-0.000659742	150.697	0.00053394	78.7409	-0.000925322
194.363	-0.000155615	180.915	-0.00289	171.324	0.00201	166.527	0.000942089	150.765	0.000877786	78.7565	0.0021
194.402	3.63413e-05	180.968	-1.95686e-05	171.364	-0.000958875	166.567	-0.00035223	150.765	0.0013	78.7565	0.00198
194.389	9.31829e-05	180.994	0.000542329	171.39	0.000788346	166.594	0.00135	150.805	0.000642965	78.7409	0.000609427
194.389	4.50384e-05	181.021	0.00032987	171.43	0.00234	166.634	0.000293529	150.846	0.000450076	78.7722	0.000355033
194.442	9.25617e-05	181.086	-0.000642967	171.443	0.000746412	166.661	0.000117412	150.859	-0.000914128	78.7409	-0.00118
194.468	1.89472e-05	181.086	0.0011	171.483	0.0019	166.701	-8.38655e-05	150.9	0.000318687	78.7565	-0.000777162
194.494	0.000195063	181.113	0.00204	171.496	1.11822e-05	166.754	-0.00043051	150.927	0.000321482	78.7565	-0.00131
194.52	6.70917e-05	181.139	-0.00115	171.523	0.00142	166.768	0.000338258	150.954	0.000209662	78.7565	-0.000103435
194.546	0.000169282	181.165	-0.002	171.549	0.000352239	166.808	-2.79555e-06	150.994	-0.00129	78.7409	0.000617814
194.559	6.5228e-06	181.191	-0.00149	171.589	-0.0012	166.834	-0.000816291	151.021	0.00176	78.7565	-0.00109
194.572	4.65914e-05	181.218	-0.00127	171.628	-0.000824691	166.861	0.00101	151.062	0.00022364	78.7565	0.00124
194.572	3.72732e-06	181.244	0.00256	171.642	-0.000349444	166.901	-3.35462e-05	151.116	0.000153752	78.7409	-0.000869412
194.611	-0.000104986	181.27	-0.000545124	171.668	0.00138	166.928	-0.00205	151.143	0.00248	78.7565	0.00114
194.65	7.98266e-05	181.297	0.000687695	171.708	-0.000668137	166.968	-0.00029912	151.17	0.000497599	78.7409	-0.000684906
194.637	-1.55305e-06	181.336	0.000615012	171.734	-0.000461266	166.995	-3.35462e-05	151.197	-0.00024321	78.7409	0.000324282
194.663	-8.13797e-05	181.349	-8.10698e-05	171.774	2.79555e-05	167.035	0.000125798	151.251	7.54785e-05	78.7409	-0.000679315
194.715	-4.65914e-05	181.375	0.00149	171.801	0.000363422	167.061	0.00026837	151.264	-0.00053114	78.7409	0.00207
194.715	8.01373e-05	181.415	0.000634581	171.827	-0.000514382	167.088	-0.00195	151.291	0.00157	78.7409	-0.000855434
194.728	-3.78944e-05	181.441	0.000609421	171.867	0.00135	167.142	0.00113	151.332	0.00104	78.7409	-0.000268368
194.767	0.000112751	181.467	-0.00127	171.906	0.0031	167.155	0.000816291	151.359	0.000715648	78.7409	-0.000167732
194.754	4.41066e-05	181.494	0.002	171.933	-3.91396e-05	167.182	0.000847041	151.399	-0.00025439	78.7409	8.3847e-06
194.794	3.04397e-05	181.52	0.00122	171.959	0.000212462	167.222	0.00218	151.426	-0.000659738	78.7565	0.000335464
194.833	-6.21219e-05	181.546	-0.000514374	171.986	0.000181714	167.262	0.000651355	151.466	-3.9137e-05	78.7409	-0.00125
194.872	0.000213389	181.572	0.000503192	172.012	0.000106231	167.289	0.00243	151.507	-0.00072683	78.7409	1.11822e-05
194.859	-4.56596e-05	181.599	0.00211	172.039	5.31155e-05	167.315	0.00164	151.534	0.000866605	78.7252	0.00126
194.885	0.000111819	181.625	0.000567489	172.079	0.00162	167.355	0.000237623	151.561	-0.00152	78.7409	0.0018
194.924	-3.41671e-05	181.651	0.00108	172.105	-0.00198	167.382	0.000793927	151.601	-0.00208	78.7409	-0.000480833
194.924	-2.20533e-05	181.691	-0.000153753	172.132	0.00187	167.422	-0.000304716	151.642	-0.000573077	78.7565	-0.00108
194.937	9.41147e-05	181.73	0.000662538	172.158	0.000254395	167.449	0.000145367	151.669	-0.0015	78.7565	-0.000573086
194.976	-2.05002e-05	181.743	0.000816289	172.198	0.000500409	167.489	-0.00128	151.696	-0.000173321	78.7409	0.000514376
194.989	7.48569e-05	181.77	0.00195	172.211	0.000461278	167.516	-0.000282347	151.75	-0.00078274	78.7565	0.000505993
195.015	4.81445e-05	181.796	0.00106	172.251	0.00127	167.542	0.00204	151.763	-0.000226435	78.7565	-0.00241
195.041	7.0819e-05	181.822	0.00172	172.277	0.00183	167.569	0.00126	151.804	-0.000402568	78.7409	0.000550721
195.067	-3.07504e-05	181.862	2.7955e-06	172.317	0.00126	167.596	0.000701675	151.831	0.00115	78.7409	-0.00254
195.08	0.000210283	181.862	0.000617808	172.343	-0.000651364	167.636	0.00188	151.858	-0.0012	78.7409	0.00111
195.106	0.000158722	181.901	0.000246005	172.37	0.00015096	167.663	-0.000201277	151.885	0.000287936	78.7409	0.000771569
195.12	0.000127971	181.927	0.00204	172.396	0.000416537	167.703	5.59104e-05	151.939	0.0011	78.7409	0.000385784
195.133	2.42276e-05	181.94	0.00105	172.436	0.000749208	167.729	0.000721244	151.966	0.00187	78.7409	0.00113
195.172	0.000156858	181.967	0.00198	172.449	0.00252	167.756	0.00193	152.006	4.75235e-05	78.7565	-5.31152e-05
195.185	9.00768e-06	182.006	-0.00136	172.489	0.00147	167.809	0.000978429	152.033	0.000637374	78.7409	-0.000282349
195.198	9.31829e-06	182.032	0.00153	172.515	0.00118	167.836	-3.63418e-05	152.087	0.000715649	78.7409	0.000768773
195.237	0.000260602	182.072	0.000944887	172.555	0.000464062	167.863	-0.00103	152.114	0.000125798	78.7409	-0.000693293
195.263	0.000227988	182.085	0.000833066	172.582	-0.00107	167.89	0.000861019	152.128	-0.000301904	78.7409	0.00119
195.263	4.06899e-05	182.098	0.00173	172.621	-6.70933e-05	167.916	-0.00164	152.155	-0.000355029	78.7409	-0.000556312
195.302	0.000130145	182.164	0.00040256	172.648	0.000533951	167.943	-0.000849837	152.209	0.00078274	78.7409	0.000564699
195.315	-8.66601e-05	182.151	0.0019	172.674	0.0018	167.983	0.000961657	152.236	-0.000218049	78.7252	0.00181
195.315	0.000157479	182.19	0.000444486	172.701	0.00242	168.023	0.00228	152.263	2.51595e-05	78.7252	-0.000282349
195.354	0.000214321	182.216	0.00139	172.727	0.000701684	168.05	0.00183	152.344	-0.00033546	78.7095	-0.000343851
195.38	-8.60389e-05	182.256	0.000450077	172.754	0.000366218	168.077	-0.000852632	152.371	0.00119	78.7409	-0.00162
195.38	-3.10683e-07	182.282	-0.00114	172.78	0.00163	168.117	0.000528352	152.384	6.98875e-05	78.7409	0.00049481
195.393	2.98185e-05	182.308	0.0012	172.807	5.87067e-05	168.143	-0.000176117	152.425	0.00245	78.7409	-0.00109
195.432	0.000153441	182.322	0.00129	172.846	-0.000279555	168.17	-0.00126	152.452	3.3546e-05	78.7409	0.00199
195.445	0.000135115	182.361	0.0014	172.873	-0.000925328	168.21	-0.00179	152.479	-0.000972834	78.7252	-0.000662542
195.445	0.000245692	182.387	0.00161	172.913	0.00125	168.237	0.00143	152.533	0.000598237	78.7252	-0.000821886
195.485	-7.42357e-05	182.427	0.000765969	172.939	0.00030751	168.29	0.000447282	152.56	-0.000114616	78.7252	0.000475241
195.511	-4.44172e-05	182.44	0.00259	172.966	0.00159	168.304	0.00223	152.587	0.00137	78.7409	-0.00025719
195.524	0.000175184	182.466	0.000847039	172.992	-0.00227	168.344	-5.03193e-05	152.614	0.000234822	78.7252	-0.000159346
195.563	6.2122e-05	182.492	-0.00054792	173.032	0.000782762	168.37	-0.0011	152.627	0.000760376	78.7409	0.0012
195.563	0.000113373	182.519	0.00196	173.058	-0.0002516	168.411	0.000874997	152.668	-8.66565e-05	78.7409	0.0016
195.602	3.32352e-05	182.545	0.00246	173.085	0.000824688	168.451	0.0017	152.681	0.000508781	78.7409	0.00174
195.615	-5.74624e-05	182.584	-0.0018	173.098	0.000472448	168.477	0.000659742	152.735	0.00165	78.7409	-0.000886185
195.641	-0.000157168	182.584	0.00143	173.138	0.00118	168.517	-1.67778e-05	152.762	-0.00136	78.7409	-0.000226439
195.641	-8.5107e-05	182.624	0.00090854	173.35	-0.0023	168.531	-0.000254392	152.803	0.00041653	78.7252	-0.000805115
195.667	-6.39856e-05	182.65	-6.70922e-05	173.376	0.00201	168.557	0.00051158	152.816	-0.000687694	78.7409	-0.000377397
195.693	2.67124e-05	182.689	0.0023	173.389	0.000123004	168.598	0.0016	152.857	0.00107	78.7409	0.00121
195.732	0.000114615	182.716	-0.000100638	173.429	0.0018	168.624	0.000768767	152.883	-0.000150957	78.7409	0.00126
195.758	0.000119895	182.729	-0.00035503	173.455	0.00155	168.678	0.00144	152.937	-0.00175	78.7252	0.00125
195.784	0.000223018	182.768	7.26869e-05	173.495	0.000542337	168.704	0.000352235	152.937	-0.00022364	78.7409	0.000539538
195.784	-0.000119274	182.795	-0.00132	173.508	-0.000902963	168.731	0.000799517	152.991	-0.000371793	78.7565	0.000307509
195.824	2.48488e-05	182.821	-0.000581466	173.548	0.00105	168.758	0.00166	153.032	-0.000125798	78.7565	0.00323
195.837	5.28036e-05	182.847	-0.00143	173.575	0.000603839	168.798	-0.000564694	153.045	0.000939281	78.7409	0.00132
195.863	1.14923e-05	182.873	0.000472442	173.601	0.000145369	168.851	0.000863814	153.086	0.00153	78.7409	-9.50482e-05
195.863	-5.9637e-05	182.9	-4.19327e-05	173.641	-0.000827483	168.865	0.000307507	153.099	-0.0014	78.7252	0.00235
195.902	-3.57201e-05	182.939	0.00194	173.667	-0.000503199	168.891	-8.107e-05	153.14	0.00114	78.7409	0.000349442
195.902	2.26745e-05	182.965	0.000201277	173.707	0.000738025	168.905	-0.00022085	153.18	-0.000170526	78.7252	0.000405353
195.928	-7.641e-05	182.979	0.000349439	173.733	-0.000492017	168.958	0.000628991	153.194	-0.000581464	78.7565	-6.42973e-05
195.967	-0.000109956	183.005	0.00169	173.773	0.00167	168.998	-0.000547923	153.234	0.000427712	78.7409	0.000374602
195.967	-9.75314e-05	183.057	0.00251	173.8	-0.000645772	169.025	0.00183	153.261	0.00114	78.7409	-0.00125
196.006	8.5107e-05	183.084	0.00112	173.826	0.00193	169.052	0.0008107	153.302	0.00108	78.7565	-0.000799523
196.019	-8.63494e-05	183.11	-0.00139	173.853	-4.19333e-05	169.092	-0.000849836	153.329	-0.00113	78.7409	4.19325e-05
196.045	2.26746e-05	183.136	0.00172	173.892	-0.00113	169.118	0.00351	153.369	-7.8274e-05	78.7565	-0.00143
196.058	-9.31829e-05	183.163	0.000656944	173.919	-0.00171	169.145	-7.5479e-05	153.396	0.00132	78.7565	5.87063e-05
196.097	1.67728e-05	183.189	-0.000299119	173.959	0.000131391	169.172	0.000561899	153.423	0.00178	78.7565	0.00118
196.123	4.87657e-05	183.215	-0.000223647	173.985	0.000718457	169.212	0.00238	153.464	0.00138	78.7565	-0.000170528
196.11	0.000137289	183.228	0.000262778	174.025	-3.91377e-05	169.239	5.03193e-05	153.504	-0.000198499	78.7565	0.000659746
196.163	-4.10005e-05	183.268	-0.00119	174.078	0.00022644	169.279	-0.00139	153.531	0.000922515	78.7565	0.000573085
196.189	0.000142259	183.281	0.00146	174.104	-0.000704479	169.305	0.00179	153.572	-0.000517173	78.7565	0.00103
196.189	-7.17508e-05	183.333	0.00147	174.117	0.000561906	169.332	-0.00101	153.612	-4.19325e-05	78.7409	0.00108
196.202	-9.9395e-05	183.346	0.00243	174.144	-0.000262782	169.372	0.0011	153.639	0.000313096	78.7565	-0.00117
196.241	7.85842e-05	183.373	0.000785538	174.184	0.000919737	169.386	-0.00196	153.68	-0.00102	78.7409	0.00274
196.254	-0.000150335	183.399	0.00108	174.197	0.00101	169.426	-0.00123	153.707	0.000645761	78.7565	-0.00158
196.267	2.23638e-05	183.412	0.00332	174.237	-0.000528359	169.466	0.000559101	153.747	0.00124	78.7565	-0.000679315
196.306	0.000390747	183.465	0.000651354	174.263	-0.00201	169.492	0.000220846	153.774	-0.000369006	78.7565	-0.000905752
196.306	3.66522e-05	183.491	0.000788334	174.303	0.000430515	169.532	0.000640172	153.801	-0.00193	78.7409	-0.000628995
196.358	-3.13716e-05	183.504	0.00336	174.329	0.00204	169.546	-0.00135	153.842	0.0013	78.7409	0.00183
196.371	-8.10691e-05	183.53	-6.7093e-05	174.369	0.000190098	169.586	0.000707265	153.882	0.00209	78.7565	-0.00159
196.397	0.000192267	183.557	0.00134	174.395	-0.00060943	169.626	0.00239	153.909	0.000662534	78.7565	-0.00168
196.397	-0.000194442	183.596	0.000109023	174.422	-0.000181711	169.666	0.00158	153.936	-0.00105	78.7409	-0.00177
196.41	-1.39774e-05	183.622	0.000981224	174.462	0.0018	169.693	0.00013698	153.99	-0.00061501	78.7409	0.000827478
196.449	-0.000128282	183.662	0.00206	174.515	0.000648568	169.72	0.000396963	154.004	-0.000592646	78.7409	0.00149
196.462	9.56678e-05	183.714	6.15012e-05	174.528	-0.000290737	169.733	-0.000573081	154.031	0.000109021	78.7409	-0.000788341
196.488	3.57201e-05	183.714	0.000743605	174.541	0.00268	169.773	2.51597e-05	154.071	-0.000212453	78.7409	0.000220847
196.515	9.62889e-05	183.741	-0.000514374	174.568	-0.000268373	169.813	0.000771562	154.098	0.00033546	78.7565	0.00139
196.528	-0.000138532	183.767	0.000190095	174.607	-0.0011	169.84	-0.000117418	154.166	0.000355028	78.7565	0.00283
196.567	0.000180154	183.793	0.000668127	174.634	-0.000738026	169.866	-0.000561903	154.166	-0.00218	78.7722	-0.000332669
196.58	4.5349e-05	183.833	0.00156	174.673	0.000707271	169.906	-0.000492011	154.193	0.00111	78.7409	-0.00119
196.593	4.03793e-06	183.846	-0.000984019	174.7	0.00205	169.933	0.0013	154.233	-0.000735216	78.7409	-0.00143
196.619	0.000221775	183.885	-0.000542335	174.74	-0.00209	169.96	0.00153	154.26	-0.000693284	78.7722	-0.000816295
196.658	0.000230162	183.898	0.000455668	174.74	0.00149	170	-0.000620605	154.3	0.0008694	78.7565	0.000408148
196.671	0.000152509	183.977	0.00118	174.779	0.000707275	170.026	0.00137	154.327	-0.00167	78.7409	-0.00175
196.671	-9.65996e-05	184.004	0.000243209	174.819	0.00133	170.053	-9.78431e-05	154.381	0.00205	78.7565	0.00145
196.71	-6.39856e-05	184.03	0.000377394	174.832	0.000536746	170.093	-0.00217	154.395	0.0011	78.7565	-0.000486423
196.736	3.10609e-06	184.056	-0.000259982	174.859	0.00183	170.106	0.00114	154.422	0.00286	78.7565	-1.39777e-05
196.736	-9.41145e-05	184.043	-0.00229	174.872	-0.00151	170.132	-0.00127	154.449	-0.001	78.7722	0.000369011
196.775	2.36063e-05	184.069	0.00106	174.899	0.00249	170.172	0.00213	154.503	0.00197	78.7409	0.000461263
196.775	2.67124e-05	184.095	-0.000589853	174.938	-7.82755e-05	170.199	0.00222	154.53	3.63415e-05	78.7409	-0.000198483
196.788	0.000111819	184.122	-0.000430509	174.951	0.00173	170.238	0.00301	154.557	0.00167	78.7409	0.000433307
196.827	0.000202517	184.148	0.000559104	174.978	0.00142	170.265	0.000248801	154.584	0.000170532	78.7565	0.000514378
196.867	-9.31828e-06	184.187	0.000827471	175.018	-4.75265e-05	170.291	-0.000153753	154.611	-0.00128	78.7565	-0.0016
196.867	3.32352e-05	184.214	0.000369002	175.044	0.00147	170.318	-0.0008722	154.651	7.8274e-05	78.7722	-0.000117412
196.906	0.0001376	184.24	0.000802312	175.057	0.000452879	170.357	-0.00108	154.692	0.000240413	78.7565	-0.000522764
196.919	0.000153752	184.24	0.00149	175.097	-0.000631795	170.384	0.000469646	154.719	0.000444484	78.7722	0.000173323
196.958	1.24244e-06	184.279	0.00129	175.124	-0.000229235	170.41	0.00158	154.759	-0.00179	78.7722	-0.00013139
196.945	-7.76524e-06	184.306	0.000391372	175.15	0.00201	170.45	4.47283e-05	154.786	0.00129	78.7722	0.000869411
196.971	-0.000154373	184.319	0.00233	175.177	-0.000162142	170.503	-0.000466851	154.827	0.00292	78.7565	0.000478036
196.997	0.000121759	184.345	0.000757583	175.229	-0.00053395	170.53	0.00158	154.854	0.000603828	78.7409	0.000450081
197.023	-5.68415e-05	184.385	-0.00141	175.243	-0.000170529	170.556	-0.0023	154.881	0.00011182	78.7565	0.000578676
197.049	0.000170214	184.411	0.000696082	175.296	0.000645772	170.583	0.00183	154.921	-0.000676512	78.7722	0.000721248
197.049	-7.08191e-05	184.437	0.00118	175.296	0.00121	170.622	0.00172	154.948	0.00101	78.7565	-0.000187301
197.075	9.59783e-05	184.463	0.000869404	175.335	-0.000313099	170.649	0.00141	154.989	-0.000218027	78.7565	0.000223643
197.114	0.000159032	184.49	0.00124	175.362	8.38665e-05	170.675	0.000313098	155.016	0.00104	78.7565	0.000872207
197.114	0.000240412	184.516	0.00171	175.388	-0.002	170.741	-0.000545126	155.029	-0.000844249	78.7722	-0.000461261
197.14	8.57282e-05	184.542	0.00134	175.441	0.00126	170.741	0.000475238	155.097	-0.00162	78.7565	9.78437e-05
197.153	4.5349e-05	184.555	0.000218044	175.441	0.000304715	170.768	0.00038019	155.11	-0.000757581	78.7565	0.00123
197.193	-0.000333595	184.582	0.00174	175.481	0.000768776	170.808	0.00106	155.137	0.00133	78.7409	8.94571e-05
197.206	0.000198169	184.595	0.00159	175.521	0.002	170.834	0.000427714	155.178	-0.000891766	78.7565	0.000612222
197.245	5.28037e-06	184.634	-0.00178	175.547	-0.000324284	170.861	5.31125e-05	155.191	-0.00129	78.7722	0.00121
197.258	0.000118653	184.647	0.00172	175.574	-0.00204	170.887	0.000201277	155.218	0.000466849	78.7565	0.000665337
197.284	0.000104365	184.687	-0.000930905	175.613	0.000855438	170.913	0.00134	155.245	-0.000447281	78.7409	0.000559107
197.31	0.000123312	184.713	0.000514374	175.653	0.000819096	170.94	-0.000321484	155.286	0.000321483	78.7565	0.000905753
197.297	3.19928e-05	184.753	0.00011182	175.68	-0.000198484	170.98	0.000807904	155.326	0.000810696	78.7722	0.000324282
197.323	-9.10086e-05	184.779	0.00142	175.706	0.000492014	170.993	0.00148	155.367	-0.00107	78.7565	-0.00168
197.362	1.49093e-05	184.792	0.00202	175.733	0.00238	171.033	0.00101	155.394	-0.00288	78.7722	-0.000206873
197.362	0.000190093	184.831	0.000357825	175.759	0.00273	171.059	0.000970043	155.421	0.00106	78.7565	1.67732e-05
197.401	-5.46673e-05	184.858	-0.000366207	175.786	0.000642976	171.086	0.000715652	155.448	0.000525555	78.7565	-0.000307509
197.414	9.25617e-05	184.884	0.0011	175.825	0.000522768	171.112	0.00155	155.488	-0.000187299	78.7722	0.00104
197.453	1.55305e-05	184.91	0.000164935	175.825	-0.00145	171.152	0.000430509	155.515	-6.7092e-05	78.7565	0.000461263
197.466	-1.64623e-05	184.936	0.000232027	175.865	0.00161	171.178	-2.7955e-06	155.542	0.000978426	78.7565	0.000665338
197.492	3.88262e-05	184.963	0.0021	175.891	0.000958873	171.218	-8.38655e-06	155.596	0.000589851	78.7565	0.000176119
197.518	-8.41752e-05	184.989	-0.00127	175.918	-0.000131391	171.258	0.00179	155.623	0.00192	78.7879	-0.000273963
197.532	-1.83257e-05	185.015	0.000215254	175.944	0.000307511	171.271	0.000508784	155.65	0.00126	78.7565	-0.00158
197.545	-5.46673e-05	185.042	0.000343848	175.984	0.0001929	171.311	0.0011	155.691	-0.00137	78.7722	-0.0019
197.584	0.000138532	185.081	0.000220845	175.997	5.87054e-05	171.337	0.000327078	155.718	0.000525554	78.7565	0.000424921
197.61	0.000130767	185.094	0.001	176.037	-0.000679319	171.364	-0.000195686	155.758	-0.000478017	78.7879	5.3118e-05
197.623	0.000124244	185.134	0.000902945	176.05	0.000805119	171.403	-0.00076597	155.771	-8.1063e-05	78.7879	0.00102
197.623	-4.13111e-05	185.16	0.000844243	176.09	-0.00133	171.43	0.000304711	155.812	0.00232	78.7722	0.00185
197.675	1.55304e-06	185.199	0.000290733	176.117	-0.00154	171.47	0.000206868	155.839	0.00135	78.7879	0.000645769
197.675	0.000214631	185.226	0.00109	176.143	4.47288e-05	171.509	0.00144	155.879	-3.9137e-05	78.7722	0.000349442
197.688	4.62808e-05	185.239	0.000371803	176.183	0.00048363	171.523	0.000220846	155.933	0.000176117	78.7879	-0.00103
197.727	0.000146608	185.265	0.00111	176.209	0.0016	171.562	0.000123003	155.947	-0.000190094	78.7879	0.00145
197.74	-0.000220533	185.304	0.00184	176.236	0.00109	171.575	0.000919725	155.974	0.00141	78.7879	0.000645769
197.766	-8.75919e-05	185.318	0.000106229	176.262	-0.00205	171.602	0.00245	156.001	0.0015	78.7879	0.000970051
197.792	7.05083e-05	185.357	0.00119	176.302	0.00123	171.642	0.00175	156.041	-0.00155	78.7722	-0.000246007
197.792	0.00021898	185.383	0.00129	176.328	0.00159	171.668	0.000511579	156.082	0.000785532	78.7722	0.00105
197.831	6.80234e-05	185.41	0.000805104	176.368	0.00055911	171.708	0.000981225	156.095	0.00291	78.7722	-0.00134
197.857	-9.00766e-05	185.436	0.00126	176.381	0.00172	171.734	0.00126	156.109	0.00101	78.7879	-0.000142572
197.857	-6.74022e-05	185.475	0.000201279	176.408	0.00215	171.761	-0.000167729	156.149	-0.000682102	78.7722	0.000450081
197.87	0.00021898	185.502	0.000556301	176.447	-0.00165	171.787	0.000382989	156.176	0.000120207	78.7879	-0.00121
197.923	7.76523e-05	185.528	0.00135	176.461	0.000743616	171.827	-0.000114616	156.217	0.00118	78.7879	0.000718452
197.923	0.000174873	185.554	0.00109	176.5	0.000704479	171.867	0.0015	156.257	-9.22515e-05	78.8036	-0.000704474
197.962	-4.28641e-05	185.58	-0.000304711	176.527	0.000626203	171.893	-8.94564e-05	156.284	-7.8274e-05	78.7879	-8.66616e-05
197.988	-2.91973e-05	185.607	0.000234823	176.567	0.0026	171.92	0.00227	156.325	0.000505986	78.7879	0.000335464
198.001	7.11295e-05	185.62	0.00217	176.62	-0.00217	171.946	-1.11821e-05	156.338	0.000366211	78.7722	2.51598e-05
198.053	-2.05002e-05	185.659	-0.00168	176.633	0.00182	171.986	-0.00126	156.379	-0.000721239	78.7879	1.11801e-05
198.053	-6.58492e-05	185.712	-0.000478032	176.673	0.000651363	172.012	-0.000673719	156.419	-0.00224	78.7879	-0.000539538
198.066	8.5107e-05	185.712	0.00238	176.686	0.00155	172.039	0.000601038	156.46	-0.00138	78.8036	-0.000153754
198.079	8.41753e-05	185.764	0.00185	176.726	-8.66563e-05	172.079	-0.000385781	156.5	0.000528348	78.7879	0.000746408
198.118	-4.34853e-06	185.777	0.00136	176.752	0.00123	172.105	-6.98907e-05	156.541	0.000475238	78.8036	-0.00293
198.144	0.000111819	185.804	2.23641e-05	176.792	0.000589861	172.132	-0.000561898	156.622	0.00189	78.8036	0.000173323
198.131	0.000216184	185.83	-0.000989611	176.831	-0.00144	172.171	0.000533943	156.595	0.00112	78.8036	-0.00026278
198.157	0.00024476	185.856	0.00195	176.831	0.00185	172.198	-0.00092252	156.622	0.000324278	78.8036	-0.000369011
198.209	-0.000148471	185.883	0.000888972	176.858	0.0017	172.237	0.000855427	156.662	0.00033546	78.8036	0.00161
198.209	0.000146297	185.922	0.0016	176.884	-0.000886189	172.264	9.7843e-05	156.689	0.00222	78.7879	0.00155
198.236	5.43566e-05	185.948	-0.000550716	176.911	0.00153	172.277	-0.000399758	156.716	0.00174	78.7879	1.11822e-05
198.262	0.00011213	185.975	0.000640172	176.951	0.00195	172.304	0.000371803	156.757	-0.000567487	78.8036	0.000273962
198.275	0.00020407	186.001	0.000461259	176.977	-0.000173325	172.343	-0.000587058	156.797	0.00193	78.8036	0.000293531
198.288	-5.43566e-05	186.027	-0.000352234	177.004	0.00152	172.383	-0.000430509	156.811	-0.000542328	78.8036	0.000726842
198.301	-6.30538e-05	186.053	-0.000447282	177.043	-0.00221	172.396	-0.000444487	156.851	0.00119	78.8036	-0.000100639
198.366	-0.000110577	186.08	0.00104	177.07	-0.000489225	172.436	-0.000505988	156.892	0.000847037	78.8036	0.000148164
198.366	0.000116168	186.106	0.000436097	177.096	0.00113	172.462	-0.000419327	156.919	0.000897356	78.8036	-0.00023762
198.405	4.03792e-05	186.132	0.00197	177.123	0.00192	172.502	0.000279551	156.932	0.00144	78.8036	0.00176
198.405	0.000108092	186.159	0.00187	177.162	0.00156	172.542	-0.000584262	156.986	0.00113	78.8036	-0.000441694
198.418	4.6902e-05	186.172	0.00144	177.189	0.000215257	172.555	0.00254	157	-0.000958856	78.7722	-0.000508787
198.444	4.72127e-05	186.211	0.00101	177.229	0.000651363	172.608	-0.00133	157.04	0.00129	78.8036	-0.00168
198.47	6.02583e-05	186.237	0.000296324	177.268	0.00157	172.608	0.00137	157.067	0.000958846	78.8192	-0.00153
198.496	9.13192e-05	186.264	0.00273	177.282	0.000240417	172.648	0.000718447	157.094	-0.000603828	78.8192	-0.000159345
198.535	0.000254079	186.29	0.00052276	177.295	0.00184	172.674	0.000693287	157.135	-1.1182e-05	78.8192	0.000598244
198.535	-0.00016804	186.316	-0.00139	177.321	0.00189	172.701	0.00179	157.161	0.000623396	78.8192	-0.000740817
198.548	4.44174e-05	186.329	0.000693286	177.348	-0.00179	172.741	0.00183	157.202	1.1182e-05	78.8349	0.000478037
198.588	-6.89553e-05	186.356	0.000377394	177.387	0.00202	172.767	-0.00117	157.229	-0.000863809	78.8192	0.00144
198.601	-0.000187297	186.382	0.000712855	177.44	0.00116	172.807	0.00129	157.242	0.000369006	78.8036	-0.000715657
198.614	0.000140706	186.395	0.000782743	177.467	0.00103	172.833	0.000304711	157.283	0.00157	78.8192	-0.00117
198.64	0.000163691	186.421	-0.0013	177.493	-0.000497608	172.86	0.00067931	157.31	0.0013	78.8192	0.00129
198.679	7.14402e-05	186.461	0.0019	177.533	0.00146	172.899	0.00127	157.364	0.000609419	78.8192	0.000986824
198.666	-0.000172078	186.474	0.00136	177.56	-0.000206871	172.926	0.00113	157.391	-0.00069887	78.8036	0.000318691
198.692	4.59702e-05	186.5	0.003	177.573	-0.000237622	172.952	-0.000206868	157.391	-0.000111804	78.8192	0.00431
198.731	-1.11819e-05	186.526	-0.000123002	177.613	0.00149	172.979	-0.00121	157.445	-0.000564691	78.8192	-0.000852639
198.757	2.73336e-05	186.566	0.000324279	177.626	-0.000522768	173.019	0.00109	157.472	0.00111	78.8192	0.000511583
198.757	-0.000155615	186.579	-0.000497601	177.665	-0.00030751	173.058	0.00331	157.499	0.000385779	78.8036	-0.000248803
198.783	7.29935e-05	186.618	0.00090295	177.679	-0.000525563	173.085	0.0015	157.526	-0.00199	78.8036	-1.11822e-05
198.783	0.000121759	186.645	0.00101	177.718	0.00296	173.111	0.00287	157.553	-0.000849832	78.8036	0.00212
198.822	0.00021898	186.658	0.0023	177.745	0.00146	173.138	-0.00092252	157.593	0.000489213	78.8036	-0.000167732
198.861	0.000128282	186.697	-0.000287937	177.771	0.00235	173.177	0.000416532	157.62	0.000301915	78.8349	-0.000914137
198.861	-0.000146918	186.71	-0.000721241	177.811	0.00168	173.191	0.00182	157.661	0.00103	78.8349	0.00033826
198.874	0.000215252	186.75	-0.000807902	177.838	0.00114	173.23	0.000763183	157.688	-0.000469645	78.8506	0.00083307
198.914	6.89552e-05	186.776	0.00119	177.864	-0.000556314	173.257	0.000690492	157.715	0.00289	78.8349	0.000246007
198.94	9.59783e-05	186.802	0.000718446	177.891	0.00176	173.283	0.000637382	157.742	0.000402552	78.8192	-0.000972846
198.953	8.94555e-05	186.816	0.00171	177.917	0.00234	173.31	-0.00118	157.782	0.000139768	78.8349	0.00138
198.966	1.89472e-05	186.855	-0.000539533	177.957	0.000405354	173.336	-6.15013e-05	157.823	0.000628988	78.8192	0.000374601
199.005	1.70835e-05	186.908	0.00121	177.983	-0.000813504	173.363	9.50475e-05	157.836	-0.00117	78.8192	0.000318691
199.018	-2.0811e-05	186.908	0.00144	178.023	-0.0013	173.389	0.00112	157.863	0.000391371	78.8349	-4.47285e-05
199.031	-4.96975e-06	186.934	0.00108	178.036	0.000246008	173.429	-0.00148	157.89	0.000511577	78.8349	-0.00145
199.07	-8.75921e-05	186.973	-0.000581466	178.063	-0.000539546	173.455	0.00107	157.944	-0.000802309	78.8349	0.00173
199.096	5.34248e-05	187.013	-0.000285142	178.102	0.00111	173.482	0.000930906	157.958	0.00107	78.8662	0.000559105
199.109	0.000182638	187.026	0.00146	178.129	-0.000712865	173.522	-0.000659747	157.998	0.00105	78.8349	-0.00176
199.135	0.000156547	187.052	0.000181707	178.142	0.000559109	173.548	0.00223	158.025	-0.000827469	78.8506	-0.000595449
199.161	2.76442e-05	187.078	0.000150958	178.222	0.00092253	173.588	-0.000788335	158.066	0.000427712	78.8349	-0.000838661
199.161	4.10004e-05	187.105	0.00069328	178.208	0.000293532	173.614	0.000486416	158.093	0.000533941	78.8506	-0.000209665
199.187	-1.86366e-06	187.118	0.000704469	178.235	-0.000505994	173.641	0.00137	158.12	0.000201276	78.8506	0.000237621
199.213	-0.000159032	187.157	-0.000145367	178.274	0.000774366	173.68	0.000774357	158.147	-0.000494804	78.8506	-0.000729635
199.239	-3.94474e-05	187.17	-0.000190095	178.288	0.000573089	173.707	0.000684901	158.174	-7.2683e-05	78.8506	-0.003
199.252	6.5849e-05	187.197	0.000972837	178.314	0.00222	173.733	-0.00132	158.228	0.00142	78.8506	0.00057588
199.292	9.50465e-05	187.236	-0.000369007	178.341	0.00162	173.76	0.00166	158.241	-0.000106229	78.8819	0.00151
199.331	-1.86341e-06	187.249	0.00117	178.38	2.79555e-05	173.786	0.000349439	158.268	0.00161	78.8506	-0.00068211
199.318	8.82131e-05	187.302	0.00167	178.394	-0.00038299	173.826	-0.000503192	158.309	-0.00207	78.8506	0.000726839
199.344	0.000162138	187.302	0.00104	178.42	0.00183	173.839	-0.000765971	158.336	0.00144	78.8349	0.00033826
199.357	-0.000138842	187.341	0.000514374	178.447	0.000170528	173.866	0.00106	158.363	-0.000234822	78.8506	0.000234826
199.383	-0.000106228	187.354	0.000765969	178.473	-0.000522767	173.919	-8.38654e-05	158.43	-0.000164934	78.8506	0.000539538
199.422	-0.000116789	187.394	0.00175	178.5	0.00184	173.932	0.00152	158.43	0.000880583	78.8506	0.000911344
199.409	-8.29327e-05	187.407	0.000335461	178.526	0.000564701	173.959	0.000519965	158.457	0.000343847	78.8349	0.00136
199.435	-6.70916e-05	187.446	0.000631786	178.566	0.000718455	173.985	-0.000735224	158.484	0.00124	78.8506	-0.00177
199.474	0.000133873	187.473	-0.00079672	178.592	0.00145	174.011	-0.000444487	158.538	-0.000877788	78.8506	3.91375e-05
199.5	-2.39169e-05	187.486	0.00138	178.605	-0.000796734	174.051	0.00116	158.565	0.000592647	78.8506	0.00101
199.5	0.000183881	187.525	0.00204	178.645	0.00137	174.078	0.00215	158.592	0.000606635	78.8506	0.000405353
199.539	-4.84554e-05	187.565	-5.5914e-06	178.685	0.0012	174.117	7.54789e-05	158.632	-0.000355029	78.8506	-0.000768772
199.552	3.1061e-05	187.578	0.00109	178.711	0.000405355	174.144	0.00198	158.659	-0.000930896	78.8506	0.00168
199.565	0.000121448	187.604	0.00112	178.725	0.000925327	174.157	-0.000575875	158.7	-0.000615011	78.8506	-0.000413739
199.605	8.75919e-05	187.617	0.00178	178.764	-0.000701683	174.197	-0.000134185	158.727	0.00132	78.8506	0.00102
199.631	5.12506e-05	187.643	0.000916927	178.764	0.00151	174.223	-0.00115	158.74	0.000556303	78.8662	0.000897366
199.631	0.000257495	187.683	-0.000145366	178.791	0.00114	174.25	-0.000704469	158.781	0.000396961	78.8506	0.00136
199.683	6.42962e-05	187.709	0.00132	178.831	0.00156	174.29	0.000570286	158.821	0.00117	78.8662	-0.000466854
199.683	5.09399e-05	187.749	0.00107	178.857	-3.35466e-05	174.329	0.000464055	158.848	0.00174	78.8506	0.000159346
199.696	0.000165865	187.762	-0.00134	178.87	0.00207	174.356	0.000612213	158.889	0.00102	78.8662	0.000933708
199.748	-2.51594e-05	187.788	-0.00146	178.91	1.67733e-05	174.409	0.000422122	158.916	0.000765968	78.8662	-0.000243211
199.748	0.000109956	187.814	-0.00125	178.936	0.00187	174.409	0.00257	158.943	0.000117411	78.8662	-0.000343851
199.761	8.07585e-05	187.841	-0.000497601	178.963	0.00099242	174.435	0.00254	158.983	-0.000134184	78.8506	-8.10705e-05
199.774	-4.75233e-05	187.867	-0.000338257	179.003	0.00146	174.475	0.00213	159.01	-0.00135	78.8506	0.000696088
199.813	-4.31747e-05	187.893	0.000986815	179.029	-0.000612226	174.501	6.42968e-05	159.037	0.000908539	78.8662	-0.000341055
199.813	-1.95684e-05	187.919	-8.10698e-05	179.042	0.00117	174.541	0.00046126	159.064	-0.00090295	78.8506	0.00226
199.852	4.13112e-05	187.946	0.00054792	179.069	-5.87066e-05	174.568	-0.00117	159.105	-0.000849846	78.8662	-0.00181
199.865	5.34248e-05	187.985	0.00176	179.082	0.000329875	174.607	-0.000933703	159.145	-0.000891765	78.8662	0.00182
199.891	0.000120206	187.985	0.000662532	179.122	-0.000961669	174.634	0.00203	159.186	0.00105	78.8662	2.79555e-06
199.904	3.50989e-05	188.038	-0.000265573	179.148	-0.000455675	174.66	0.00105	159.199	-0.000466854	78.8662	-8.10705e-05
199.944	5.68416e-05	188.064	0.000369007	179.162	-0.000120209	174.687	0.00151	159.226	-0.0012	78.8506	-0.00101
199.944	-1.30456e-05	188.077	3.63416e-05	179.201	-0.000106231	174.726	0.000777152	159.267	-0.00107	78.8662	0.00165
199.957	2.36063e-05	188.103	-0.000142571	179.228	-0.00101	174.766	0.00166	159.307	-0.00178	78.8662	0.00116
200.009	8.01372e-05	188.13	0.002	179.267	0.0015	174.779	0.003	159.348	-0.00118	78.8662	0.00118
200.022	-0.000223018	188.156	-0.000483623	179.281	0.0001258	174.806	0.00183	159.375	4.4728e-05	78.8662	0.000886183
200.035	0.000141327	188.182	0.00101	179.307	-0.000229235	174.846	8.38655e-06	159.402	0.00172	78.8662	-0.00118
200.073	2.17427e-05	188.195	0.000830266	179.347	0.0011	174.872	-0.00013698	159.442	-0.000343847	78.8819	-0.00172
200.06	-9.59783e-05	188.235	0.000732424	179.373	0.001	174.912	-0.000536738	159.469	-0.000925311	78.8662	0.000589858
200.112	4.75232e-05	188.261	0.000212459	179.4	0.0013	174.925	0.000209665	159.496	-0.000246004	78.8662	0.000928117
200.125	-1.80153e-05	188.274	0.00147	179.44	0.000262781	174.965	0.00124	159.51	0.00252	78.8662	-0.000687701
200.138	-8.23115e-05	188.314	0.00185	179.44	0.00136	174.991	0.000279551	159.55	0.0016	78.8506	-0.00117
200.151	7.29931e-05	188.34	0.000246005	179.466	0.00175	175.031	0.000897359	159.591	-0.000606624	78.8819	-0.000223643
200.177	0.000162138	188.366	0.00135	179.506	0.00223	175.044	0.000285142	159.604	0.000578669	78.8662	0.00159
200.216	-9.0698e-05	188.392	0.00214	179.532	0.000844255	175.084	0.000150958	159.645	-0.000894561	78.8662	0.00106
200.229	0.000282655	188.419	-0.00164	179.559	0.000349443	175.11	0.00365	159.672	0.00173	78.8819	8.3866e-05
200.242	0.000240412	188.432	0.000559102	179.585	-0.000296328	175.15	0.00108	159.712	0.00116	78.8662	0.000556314
200.281	-7.2372e-05	188.471	0.000975633	179.612	-0.000729638	175.163	-0.000676515	159.753	0.000159344	78.8819	-0.000492014
200.268	9.3804e-05	188.498	0.00356	179.651	0.00209	175.203	0.00153	159.78	-0.000564691	78.8506	-0.000816297
200.294	0.000227987	188.524	-0.000430509	179.678	0.00227	175.229	0.000391373	159.82	-0.00174	78.8662	-0.00086382
200.332	2.91973e-05	188.537	6.70923e-05	179.691	0.000961668	175.243	0.00133	159.834	-0.000690495	78.8662	0.000581471
200.371	-8.91449e-05	188.563	0.00134	179.718	0.000142577	175.282	0.000587048	159.874	0.000617806	78.8819	-2.79555e-06
200.371	3.8205e-05	188.59	-3.07506e-05	179.757	0.0019	175.309	-0.000670926	159.901	0.00165	78.8819	1.39777e-05
200.384	7.79631e-05	188.629	0.00154	179.784	0.000273964	175.362	-0.000313097	159.928	-0.000385757	78.8976	-6.70928e-05
200.423	-4.31747e-05	188.668	0.00164	179.81	0.000595452	175.375	0.000841449	159.969	0.00199	78.8819	0.00335
200.41	0.000264328	188.682	0.000483623	179.85	0.00259	175.388	0.000489214	159.982	0.00125	78.8819	-2.79555e-06
200.475	-0.000103122	188.708	0.00263	179.876	0.00163	175.428	0.000813494	160.022	-0.00155	78.8819	0.00127
200.475	-1.89472e-05	188.721	0.000335465	179.903	0.00256	175.468	0.000888973	160.089	0.00101	78.8662	-0.00166
200.501	-2.64018e-05	188.734	-0.000592648	179.929	0.00079114	175.507	-1.11821e-05	160.102	-0.00179	78.8662	-0.00176
200.527	0.00010716	188.774	0.00144	179.956	0.00132	175.521	0.00019289	160.116	-0.000777149	78.8819	0.000533948
200.54	4.47278e-05	188.787	0.000880585	179.982	0.00213	175.56	-0.000559102	160.142	0.000195686	78.8819	-0.00228
200.553	-3.23034e-05	188.813	0.000525556	180.009	0.00157	175.587	0.00303	160.183	0.000114616	78.8819	-0.000396966
200.579	3.07503e-05	188.839	-0.00162	179.916	0.000329874	175.613	0.00038019	160.196	0.000505986	78.8819	-0.000271167
200.604	-8.666e-05	188.866	0.00169	179.929	0.00038578	175.64	0.000592643	160.236	1.95685e-05	78.8819	-0.00125
200.617	-2.60911e-05	188.892	0.00178	180.088	0.00219	175.666	-0.000589858	160.276	0.00146	78.8819	0.000209665
200.63	-3.91368e-05	188.918	0.00138	180.166	-0.000114617	175.706	0.000746402	160.289	-0.000975626	78.9133	0.000922526
200.682	5.28058e-06	188.944	0.0019	180.166	0.000218053	175.733	0.00188	160.343	-2.51595e-05	78.8819	6.98884e-05
200.682	-0.00013791	188.971	0.000109025	180.206	0.00276	175.759	-0.000771562	160.37	-0.000570282	78.8662	-0.000894571
200.708	0.000225192	188.997	0.000450077	180.219	0.00182	175.786	4.75238e-05	160.396	0.0019	78.8819	0.0016
200.747	-0.000236995	189.023	-0.00224	180.258	0.00103	175.812	0.00194	160.436	0.000192878	78.8976	0.0015
200.76	2.45381e-05	189.049	0.00119	180.285	0.00121	175.838	0.000246005	160.463	0.0016	78.8819	-0.00196
200.773	-0.000177047	189.089	-0.000807902	180.324	-0.000617812	175.878	-0.0011	160.503	0.00292	78.8819	-0.000430512
200.799	-2.11214e-05	189.115	3.07506e-05	180.35	0.00115	175.891	0.00204	160.516	0.00157	78.8819	0.000914139
200.825	-1.8326e-05	189.141	0.00402	180.377	0.000424931	175.918	0.000833064	160.543	-0.0002488	78.8819	0.00113
200.825	8.20009e-05	189.168	0.000651354	180.403	0.00122	175.971	0.000732434	160.57	0.000349438	78.8819	-0.000623404
200.851	-9.41148e-05	189.181	4.75237e-05	180.429	0.00126	176.011	-0.000827472	160.623	0.00331	78.8819	0.000715657
200.889	-8.41751e-05	189.22	0.00137	180.456	-0.000234826	176.037	-1.95681e-05	160.65	-0.00217	78.8976	0.00131
200.889	1.86342e-06	189.247	0.00105	180.482	0.00043331	176.064	0.00231	160.663	0.000313103	78.8976	-0.00143
200.928	-0.000159032	189.26	0.000956064	180.508	0.00174	176.09	-0.00137	160.703	-7.26745e-05	78.8819	0.000570289
200.954	-0.000223949	189.299	0.002	180.534	0.000123004	176.13	0.00139	160.744	-0.000293511	78.8819	-0.000986824
200.954	-0.00012207	189.325	0.0002488	180.574	0.000346648	176.156	0.00102	160.77	0.000556305	78.8819	0.000100639
200.98	0.000179222	189.352	0.00118	180.6	0.000584274	176.196	0.00137	160.81	0.000682102	78.8819	0.00219
201.006	0.000105297	189.378	-0.000760378	180.613	0.00159	176.222	0.00174	160.85	0.00157	78.8819	-0.000276758
201.006	-0.000197548	189.404	-0.00011182	180.64	0.000187302	176.236	0.0012	160.864	0.000329869	78.8976	0.000584269
201.032	1.39774e-05	189.431	0.00159	180.666	0.000424923	176.275	0.000511579	160.89	0.000396961	78.8976	0.00113
201.071	0.000174873	189.444	0.00149	180.705	0.00239	176.302	0.00369	160.931	0.00218	78.8819	0.00237
201.071	0.000122691	189.47	-0.000450077	180.718	-0.000810708	176.342	0.00112	160.971	0.00161	78.8819	0.00105
201.11	0.000146297	189.496	0.00137	180.745	0.000726842	176.368	0.00107	160.984	0.000287937	78.8662	-0.000612222
201.123	-7.42357e-05	189.562	-0.00139	180.797	-0.00043331	176.395	0.00209	161.024	0.00167	78.8662	0.00212
201.149	0.000104365	189.601	0.000265573	180.81	0.000914143	176.434	0.000914133	161.051	-0.00030471	78.8662	0.00118
201.187	-3.72731e-05	189.575	-0.00122	180.837	-0.000402559	176.487	0.002	161.091	0.00126	78.8819	0.000371806
201.174	3.16822e-05	189.601	5.87057e-05	180.85	0.000561905	176.487	0.000743606	161.131	0.000123002	78.8819	-0.0016
201.2	9.62889e-06	189.641	-0.000531147	180.889	-4.19332e-05	176.527	0.00086382	161.158	-0.000109022	78.8662	0.000514378
201.226	3.01291e-05	189.654	0.00274	180.915	0.000998005	176.553	0.00219	161.184	-0.000796718	78.8819	-0.00162
201.265	-4.5349e-05	189.707	0.00223	180.942	-0.000872209	176.58	0.00247	161.224	0.00072124	78.8819	-0.00104
201.278	-0.000137289	189.707	0.00274	180.981	0.00255	176.593	-0.000212459	161.251	-0.000198481	78.8819	-0.00128
201.317	-0.000139774	189.746	0.00208	181.007	-7.54798e-05	176.633	0.000880586	161.278	-0.000388564	78.8662	2.51587e-05
201.33	0.000113994	189.772	0.00154	181.034	-0.00105	176.659	0.000930905	161.305	0.000827468	78.8819	-9.78437e-05
201.33	0.000212457	189.785	0.00302	181.06	0.00108	176.686	-0.000950474	161.331	-0.000740812	78.8662	0.00157
201.343	-0.000111198	189.825	0.00157	181.086	-0.000757593	176.712	-0.000472442	161.371	-0.000254391	78.8662	-0.00219
201.369	-0.000193199	189.838	0.00027396	181.139	4.19332e-05	176.752	-0.00104	161.385	0.00108	78.8662	-0.00155
201.395	7.7963e-05	189.864	0.000514374	181.139	-0.000201279	176.778	7.82744e-05	161.411	0.00091972	78.8662	0.000886185
201.408	0.000128592	189.904	0.00204	181.178	0.000519971	176.805	0.00123	161.451	0.00155	78.8662	3.6342e-05
201.434	0.000284829	189.93	6.98877e-05	181.218	-0.000262781	176.845	-0.000455669	161.465	0.00253	78.8662	0.000656951
201.472	0.000136047	189.956	0.00153	181.231	0.000556314	176.871	0.00134	161.518	0.00211	78.8506	0.000441695
201.485	0.000149714	189.969	-0.000254391	181.27	2.79555e-05	176.898	0.00106	161.545	0.000259982	78.8506	-0.00104
201.498	4.06898e-05	190.009	-0.000640171	181.283	0.00134	176.937	0.0004361	161.572	0.000928107	78.8819	-0.000450081
201.524	-3.50989e-05	190.022	-0.000307506	181.336	0.00115	176.964	0.000682106	161.612	0.00188	78.8506	0.00168
201.537	0.000165555	190.061	0.00139	181.349	0.0001258	176.99	0.000911348	161.638	-0.000662521	78.8506	-0.000167732
201.55	5.90158e-05	190.1	0.0015	181.375	0.000777153	177.03	-0.00084145	161.692	-0.00188	78.8506	-0.000307509
201.576	-4.9698e-06	190.1	0.00148	181.402	-0.000159346	177.043	-0.000472442	161.719	-0.000164934	78.8506	-0.00204
201.628	-0.000121759	190.113	8.94563e-05	181.415	0.000327084	177.07	0.00214	161.732	-0.000645765	78.8349	0.000771569
201.615	-0.000230162	190.139	0.00101	181.441	0.000265577	177.096	0.00131	161.772	-0.002	78.8662	0.000318691
201.667	-4.56596e-05	190.191	-0.00084704	181.494	6.42976e-05	177.123	0.00179	161.785	0.000533941	78.8506	-8.66616e-05
201.667	4.65914e-05	190.204	0.001	181.507	-0.00112	177.162	0.000254392	161.812	-0.000299119	78.8349	-0.000424921
201.68	-5.2493e-05	190.23	0.0013	181.52	8.38665e-06	177.189	-0.000458464	161.852	0.00083865	78.8349	-0.000318691
201.718	-0.000146608	190.256	1.11821e-05	181.546	-8.10709e-05	177.215	0.000444486	161.892	-0.00168	78.8506	-0.00113
201.731	8.47963e-05	190.282	0.00117	181.586	-0.000413741	177.242	0.000754788	161.919	0.000380188	78.8506	0.00122
201.744	2.67124e-05	190.309	0.00175	181.625	0.000841459	177.268	-0.000262778	161.946	0.00139	78.8506	0.000352237
201.783	0.00017332	190.335	5.31147e-05	181.638	-1.39777e-05	177.308	0.00138	161.972	0.000651351	78.8506	0.00154
201.783	0.000119274	190.361	0.00282	181.664	0.000254392	177.335	0.00152	161.999	0.00257	78.8349	0.000511582
201.835	-2.20532e-05	190.374	0.00146	181.678	0.00265	177.361	0.000173322	162.026	0.000989607	78.8036	0.000374602
201.835	-2.29851e-05	190.4	0.00158	181.717	-0.00101	177.387	0.000248806	162.079	-0.000131389	78.8192	0.000897365
201.848	1.24244e-06	190.426	0.000561896	181.743	0.000550723	177.414	0.00106	162.093	-0.000712852	78.8192	-1.11822e-05
201.874	0.000128592	190.452	0.00156	181.783	0.000201279	177.44	0.00111	162.119	-0.000749196	78.8192	-0.000100639
201.874	9.3804e-05	190.478	0.0011	181.809	0.000413741	177.48	0.000718446	162.159	-0.000514372	78.8192	0.000877798
201.913	-1.89472e-05	190.504	-0.000413735	181.809	0.000902961	177.493	0.000807903	162.199	0.000598237	78.8349	0.000863821
201.952	-0.000154373	190.543	0.00154	181.835	-0.000894574	177.533	0.000388576	162.213	0.00169	78.8192	0.00127
201.952	-1.30456e-05	190.556	-0.000296324	181.888	0.00202	177.56	-0.000531147	162.253	-0.000880583	78.8192	0.00166
201.978	-2.82654e-05	190.595	0.000503192	181.914	-0.000279554	177.599	0.000799516	162.28	0.0028	78.8192	-0.00163
201.965	8.32433e-05	190.621	-0.000265574	181.927	-0.000830277	177.626	0.00287	162.306	0.00114	78.8349	0.000785545
202.003	0.000128592	190.635	0.00107	181.967	-0.000799518	177.652	0.00042212	162.346	-0.000970039	78.8192	-0.000483626
202.042	3.69622e-05	190.661	0.00237	181.993	0.000595451	177.692	0.00109	162.373	-5.31145e-05	78.8349	-0.000830274
202.055	-0.000192578	190.687	0.000637379	182.019	0.000855435	177.705	0.0008079	162.413	0.00111	78.8192	-6.14995e-05
202.055	4.62809e-05	190.713	0.000405345	182.046	0.000956075	177.732	-0.00029912	162.427	0.00138	78.8036	-0.00105
202.094	0.00016835	190.726	0.00169	182.072	0.000651362	177.771	-0.00115	162.48	0.00204	78.8192	0.000514378
202.12	0.000281412	190.765	0.003	182.085	0.00163	177.785	0.000628994	162.507	-0.000849832	78.8036	-0.00023762
202.146	6.95765e-05	190.778	0.00116	182.124	0.00211	177.811	-6.15013e-05	162.52	0.0015	78.8036	-0.00097005
202.146	2.05002e-05	190.817	0.00211	182.151	0.000998009	177.838	0.000793926	162.547	-0.000282345	78.7879	0.000198483
202.172	6.02582e-05	190.843	0.00185	182.19	0.000142573	177.877	0.00115	162.587	-0.000869403	78.8036	-0.000215256
202.185	7.73417e-05	190.869	0.00174	182.23	0.00157	177.904	0.00136	162.614	0.002	78.8036	5.03196e-05
202.198	0.000152199	190.882	0.00131	182.243	-0.000391376	177.93	0.00285	162.627	0.000318687	78.8036	0.000886184
202.224	-7.76523e-05	190.921	0.00234	182.282	0.00117	177.957	0	162.68	0.000844241	78.7879	-0.00029912
202.25	0.000137289	190.934	0.000777152	182.308	0.000995214	177.983	-2.23659e-05	162.694	0.00187	78.8036	-0.000715656
202.263	0.000104675	190.96	0.000925314	182.335	-0.002	178.01	-0.000346643	162.734	0.00109	78.7879	4.47293e-05
202.301	-9.00777e-06	190.973	0.000271165	182.374	0.000629004	178.049	-0.00132	162.76	0.00101	78.7879	-0.000900161
202.327	9.3804e-05	191.013	-9.50467e-05	182.4	4.19332e-05	178.076	0.00197	162.787	-8.66605e-05	78.8036	-0.00015655
202.34	-2.17432e-06	191.026	0.000556306	182.427	0.000195688	178.142	0.000276758	162.814	0.000578669	78.8036	0.000735225
202.379	0.000151577	191.052	0.00060383	182.453	0.00159	178.142	8.38654e-05	162.854	-0.000173321	78.8036	7.26839e-05
202.379	7.57886e-05	191.091	0.000508784	182.479	-4.47287e-05	178.155	0.000925314	162.881	0.000698875	78.8036	-0.000897366
202.379	6.77129e-05	191.117	0.000424918	182.505	0.00139	178.182	0.00115	162.907	0.000995199	78.8036	0.00196
202.405	5.9637e-05	191.13	-0.000589851	182.545	0.00121	178.208	0.00124	162.934	0.00113	78.8192	0.000805114
202.444	-0.000220843	191.156	0.000793925	182.584	0.000978441	178.248	0.0012	162.961	-0.000341051	78.8036	7.8275e-05
202.457	-1.92578e-05	191.182	-4.47282e-05	182.584	0.00107	178.274	1.11821e-05	163.001	0.000765964	78.8192	-0.000637383
202.47	-1.52199e-05	191.221	0.00184	182.611	0.000335464	178.301	-0.000877791	163.028	0.00213	78.8036	-0.0012
202.496	-7.45463e-05	191.234	0.00029912	182.65	0.0034	178.327	-0.000793925	163.054	-0.000452874	78.8036	0.00274
202.509	6.95765e-05	191.247	0.00124	182.663	-0.000869414	178.367	0.00136	163.094	0.00185	78.8036	6.98884e-05
202.548	0.000240722	191.26	-0.000176117	182.703	0.00233	178.38	0.00201	163.134	-0.00105	78.7722	-0.000729635
202.56	0.000234821	191.286	-0.00109	182.716	0.00048922	178.407	0.00225	163.148	-0.000257186	78.7879	-0.00156
202.573	-5.43567e-05	191.326	0.00251	182.742	0.0015	178.447	0.00133	163.188	-0.000106229	78.7879	-0.000360624
202.586	-0.000160896	191.352	0.000181711	182.768	0.000833072	178.486	0.00204	163.215	0.00126	78.7879	0.00106
202.638	8.85237e-05	191.391	0.000654149	182.808	-0.00138	178.513	0.000441691	163.228	8.66605e-05	78.7722	0.00057588
202.638	-1.66667e-11	191.404	0.000380189	182.821	0.00147	178.539	0.00175	163.255	0.00118	78.7879	0.00015655
202.677	0.000165244	191.43	0.000307509	182.86	0.000888983	178.566	0.00173	163.295	-0.000388575	78.7879	-0.00101
202.69	6.21217e-07	191.469	-0.000645762	182.887	-0.00112	178.592	0.00116	163.335	-0.000343847	78.8036	0.00083866
202.716	-2.11214e-05	191.495	0.00142	182.926	0.00205	178.605	0.00054792	163.362	0.000533938	78.7879	0.000816295
202.755	4.03792e-06	191.508	0.000271164	182.952	-0.000287936	178.632	0.000986816	163.388	0.000511577	78.7879	0.000279555
202.755	-0.000166797	191.534	0.00138	182.965	8.38405e-06	178.672	-0.000438895	163.428	-0.000450076	78.7879	-0.000746407
202.768	-0.000174873	191.534	-0.000480828	182.992	-0.00203	178.698	0.000433304	163.442	-0.000251596	78.7722	-0.000220847
202.768	0.000229851	191.586	0.000232027	183.031	0.000897379	178.725	-0.000724046	163.482	0.000922516	78.8036	-0.000120208
202.807	4.65914e-06	191.599	0.00131	183.044	-6.42975e-05	178.778	3.3547e-05	163.522	0.000237618	78.8036	-0.00034385
202.832	0.000174873	191.625	0.00127	183.084	-0.000690499	178.817	0.000651355	163.522	0.000475236	78.7879	-0.000589857
202.832	4.41065e-05	191.664	0.00118	183.11	-0.000262781	178.817	-0.000612217	163.562	-1.39775e-05	78.8036	0.00105
202.871	-0.000146608	191.691	0.00084704	183.136	0.00103	178.844	0.00187	163.589	0.000533939	78.7879	0.0022
202.897	9.65995e-05	191.704	0.000212459	183.149	-0.000117413	178.87	0.000469646	163.629	0.0006877	78.7879	0.000696088
202.91	-5.90158e-05	191.717	-0.00062899	183.189	0.000167733	178.91	0.00191	163.669	0.000575873	78.8036	0.00156
202.936	6.6781e-05	191.756	-0.000388576	183.215	-0.000631793	178.936	0.00112	163.695	0.00107	78.7879	0.000877798
202.949	0.000109956	191.808	0.00205	183.228	0.000628989	178.976	0.000229232	163.722	-0.000285141	78.7879	-0.000184505
202.936	-3.72731e-05	191.808	0.000944879	183.268	0.000528358	179.016	-0.000464055	163.736	-0.00261	78.7879	0.00115
202.975	-0.000236684	191.847	-0.000296324	183.294	0.00253	179.003	0.00171	163.776	-3.9137e-05	78.7879	0.000232028
203.014	-9.3804e-05	191.86	-0.000254391	183.333	0.00121	179.056	0.00145	163.802	-0.000355029	78.7879	-0.000894571
203.053	0.000255942	191.899	0.000911336	183.36	0.00153	179.069	0.000724038	163.869	0.00199	78.7879	-0.000869411
203.066	6.05688e-05	191.899	0.00105	183.386	0.00126	179.095	0.00135	163.869	9.5047e-05	78.7722	0.00115
203.066	-5.28036e-05	191.925	-0.000838652	183.425	0.000251599	179.122	0.00101	163.909	-0.000724035	78.7722	0.000690496
203.079	-0.000148471	191.951	0.00141	183.438	0.00136	179.148	0.000743606	163.936	-0.000553511	78.7879	-0.000640177
203.104	-0.000110266	191.977	0.00111	183.478	0.00148	179.175	-0.00051717	163.963	0.001	78.7722	-0.000897366
203.117	0.000102501	192.003	0.00195	183.491	-0.000114617	179.201	0.000592648	164.016	0.00134	78.7565	-0.00086382
203.156	0.000109024	192.03	0.00108	183.53	0.00171	179.254	0.000371803	164.016	0.000296323	78.7722	-0.00144
203.182	0.000108092	192.056	0.00373	183.557	-2.79555e-06	179.267	0.000648558	164.043	0.000743603	78.8036	-6.15017e-05
203.195	-1.8326e-05	192.082	0.000578668	183.57	0.00113	179.294	-0.000612217	164.056	0.00030471	78.7879	0.000670928
203.221	0.000259359	192.095	0.00128	183.609	0.000930916	179.334	0.00137	164.083	0.00119	78.8036	-0.000424923
203.26	-0.000104365	192.121	0.000861017	183.636	0.000693295	179.36	0.000872199	164.123	0.0017	78.7879	0.000355033
203.26	-0.000276132	192.147	0.00241	183.675	-0.000139777	179.373	-0.000100638	164.163	0.00152	78.7722	0.000841455
203.273	3.69627e-05	192.186	0.000802311	183.662	0.000676522	179.413	0.00252	164.203	0.00155	78.7879	0.00135
203.299	-2.26745e-05	192.212	0.00213	183.701	0.000531158	179.44	0.00187	164.23	0.00136	78.7879	-0.00224
203.299	-3.78944e-05	192.225	0.00266	183.728	0.00218	179.466	0.000142571	164.23	0.00145	78.7722	0.00151
203.351	3.44777e-05	192.251	0.000159344	183.767	0.000916938	179.493	0.000262778	164.256	-0.00102	78.7879	0.00186
203.338	0.000110888	192.277	0.00102	183.806	0.00199	179.519	-0.000556307	164.31	-0.000517168	78.7879	0.00131
203.377	-0.000140706	192.29	-0.000438895	183.701	0.00172	179.559	0.00184	164.323	0.00191	78.7722	0.000933708
203.402	8.91449e-05	192.316	0.00223	183.714	0.00266	179.598	0.000743606	164.363	0.00252	78.7879	0.00105
203.428	7.48568e-05	192.342	0.000659742	183.728	0.00162	179.625	0.00158	164.417	0.000958857	78.7879	0.000547925
203.428	-0.000115236	192.395	-0.000751992	183.78	0.000525562	179.638	0.000433304	164.417	0.00109	78.7722	-0.00183
203.428	-2.48487e-06	192.395	9.78428e-05	183.78	-0.000916937	179.665	0.00143	164.443	-9.5047e-05	78.7879	0.000849842
203.48	0.000127971	192.408	0.00304	183.806	-0.000517175	179.704	0.000751992	164.51	-0.000114616	78.7879	0.000167731
203.48	-1.11821e-05	192.447	0.0012	183.977	0.000631792	179.731	0.00196	164.644	0.000997994	78.8036	0.000246007
203.532	9.59783e-05	192.473	0.00278	184.004	0.00155	179.771	0.00346	164.657	0.00155	78.8036	-0.00123
203.545	8.32434e-05	192.525	-0.00030471	184.03	0.000150959	179.784	0.000416531	164.684	0.000757581	78.7879	-0.00106
203.545	-1.18032e-05	192.512	0.00261	183.925	0.00166	179.81	0.0016	164.724	0.000209663	78.7879	-0.00158
203.571	-3.91368e-05	192.538	0.00087779	184.082	0.000220848	179.837	0.00137	164.751	0.000396961	78.7565	-0.000489218
203.61	5.93264e-05	192.577	-0.000665331	184.109	0.00167	179.876	0.00286	164.791	-7.82765e-05	78.8036	2.23643e-05
203.636	4.65913e-06	192.603	0.000880585	184.148	0.00112	179.916	0.000533943	164.804	0.00247	78.7879	0.000134186
203.623	5.62203e-05	192.629	0.00211	184.161	0.00046406	179.943	0.00147	164.844	0.000626197	78.7879	0.00112
203.661	0.000183881	192.655	0.00124	184.069	0.00144	179.969	0.000972839	164.871	-5.87055e-05	78.7722	-5.87062e-05
203.674	1.30456e-05	192.655	0.000975627	184.082	3.6342e-05	179.996	0.000190095	164.898	9.5047e-05	78.7879	-0.000318691
203.687	0.000214942	192.694	0.000486418	184.24	0.00147	180.022	0.0013	164.924	-0.0011	78.8036	-0.000402558
203.726	-0.000132009	192.721	0.00222	184.279	0.000992425	180.061	0.000779948	164.938	0.00111	78.7722	0.00057588
203.726	4.5349e-05	192.747	-0.000335461	184.293	-0.000212461	180.074	-0.000556307	164.991	0.00201	78.7879	0.00119
203.765	0.000147229	192.773	0.000975632	184.332	0.000212461	180.114	0.00114	164.884	0.000634579	78.7722	-0.000198483
203.778	7.85842e-05	192.799	-0.000338256	184.345	0.000405354	180.14	0.000304711	164.924	-0.000900151	78.7879	-0.000192892
203.804	-1.2735e-05	192.825	0.000645762	184.371	0.000466856	180.166	0.000939292	164.951	0.00173	78.8036	0.000799522
203.804	1.33562e-05	192.851	0.00117	184.279	0.000561904	180.193	-0.000539534	164.991	-0.00164	78.8192	0.00203
203.83	-7.33038e-05	192.877	1.67731e-05	184.306	0.000779956	180.219	0.00162	165.031	-0.00201	78.8192	-0.000246007
203.856	0.000208108	192.903	0.00317	184.319	-0.00046406	180.258	0.000603831	165.058	0.00111	78.8192	0.00101
203.882	-0.00013263	192.942	0.00177	184.345	0.00181	180.272	-0.000545125	165.071	0.000791126	78.8192	-0.00113
203.908	3.44776e-05	192.942	-0.000838652	184.371	0.00191	180.298	-6.42973e-05	165.111	0.000522758	78.7879	0.000192892
203.921	-1.80153e-05	192.968	0.00106	184.516	-0.00129	180.324	0.0016	165.125	0.00081349	78.8036	0.000701679
203.972	0.000190093	193.02	0.000492009	184.555	0.000897363	180.35	2.51588e-05	165.151	3.9137e-05	78.7879	-0.000321486
203.972	-9.75313e-05	193.033	0.000721241	184.582	0.00184	180.377	0.00114	165.205	0.00191	78.8036	0.000371806
203.972	-0.000103123	193.06	0.00164	184.49	-0.000450083	180.403	0.000215255	165.218	0.00129	78.7722	0.000738021
203.985	-2.48487e-05	193.086	0.00157	184.529	0.000584269	180.429	-5.87058e-05	165.245	0.000475222	78.7879	-0.000528356
204.011	-2.11214e-05	193.112	0.000301915	184.661	0.00163	180.456	0.00126	165.325	0.000293528	78.7879	-0.000623404
204.037	0.000285139	193.125	0.00124	184.687	0.0014	180.482	0.000880587	165.312	-0.00184	78.7879	0.00153
204.076	0.000154062	193.138	0.00115	184.713	-0.000371807	180.508	0.00242	165.325	-0.000204073	78.7879	-0.00147
204.063	4.44171e-05	193.164	0.00106	184.753	0.000352238	180.534	0.00134	165.365	0.00109	78.7722	0.000111821
204.115	0.000175805	193.19	0.00246	184.766	-0.000109026	180.574	0.00184	165.405	0.00181	78.8036	0.000634586
204.128	0.000100327	193.216	0.00203	184.792	0.000970053	180.613	-0.000422122	165.419	0.000131389	78.7879	-0.000721247
204.128	-5.74627e-05	193.229	0.00245	184.831	-0.000897369	180.653	0.000777152	165.432	-0.000726831	78.7879	-0.00191
204.167	0.000137911	193.242	0.00273	184.858	0.00219	180.666	0.00126	165.472	0.000349438	78.8036	0.000701679
204.167	8.07584e-06	193.294	0.000939291	184.871	0.00188	180.692	0.0012	165.499	0.000500395	78.8036	0.00196
204.18	1.27354e-05	193.333	0.00108	184.897	0.00211	180.718	-0.00136	165.525	-0.00205	78.7879	8.3866e-05
204.231	-3.88261e-05	193.359	0.00193	184.936	-6.98885e-05	180.758	0.001	165.565	0.00135	78.7879	0.00162
204.27	-6.02581e-05	193.372	0.000561897	184.95	0.000369011	180.797	0.000282347	165.606	3.07505e-05	78.7879	0.000332668
204.27	2.11214e-05	193.399	0.00251	184.976	-0.000240416	180.955	0.00237	165.619	0.000785536	78.7409	0.000782749
204.283	-3.4167e-06	193.425	0.00206	185.002	-0.00018171	180.981	-0.000606626	165.646	0.00106	78.7252	0.00144
204.322	-0.000108092	193.451	0.00127	185.015	0.00219	181.007	0.00117	165.672	-0.00156	78.7252	0.000888979
204.335	0.00016307	193.464	0.00124	185.055	0.00106	181.034	0.000204072	165.699	0.00191	78.7409	0.000687701
204.335	1.55304e-06	193.503	0.00178	185.081	0.000192892	181.06	-6.70923e-05	165.739	0.00311	78.7252	-0.00152
204.374	-0.000159032	193.529	0.00129	185.094	0.000517172	181.086	0.00035503	165.766	-0.00112	78.7565	0.000469649
204.387	0.000164623	193.542	-0.000259982	185.12	0.000637383	181.113	0.000883381	165.793	0.00142	78.7252	0.00141
204.4	-1.52199e-05	193.568	0.000757582	185.147	-0.000419336	181.126	0.000170526	165.819	0.00119	78.7409	0.000883385
204.426	-9.62916e-06	193.581	0.00223	185.173	0.00124	181.152	-0.000195686	165.846	0.000738013	78.7252	-0.000729634
204.465	-2.91973e-05	193.607	0.00255	185.186	0.00165	181.178	0.00168	165.873	0.000206867	78.7409	0.000916935
204.478	2.42274e-05	193.633	0.00128	185.226	0.00205	181.191	-0.000620603	165.899	-0.00145	78.7409	0.000142572
204.503	-6.52279e-06	193.672	0.00382	185.252	-0.000754796	181.231	0.00202	165.939	-0.00167	78.7252	0.00194
204.516	-5.15611e-05	193.698	0.00149	185.265	0.00101	181.257	-0.00118	165.953	0.00033546	78.7252	0.000564698
204.516	7.36144e-05	193.711	0.00146	185.304	6.7093e-05	181.31	-0.00057308	166.006	0.000313096	78.7252	0.000293531
204.529	0.000133251	193.738	0.0025	185.331	0.000872209	181.323	-0.000601035	166.02	0.000930902	78.7409	0.00169
204.568	0.000108092	193.764	0.00219	185.357	0.00186	181.362	-0.00076597	166.046	0.00273	78.7409	0.00015655
204.581	4.75232e-05	193.816	0.00339	185.37	0.0011	181.375	0.000542329	166.073	0.00123	78.7409	-0.00108
204.607	0.000124865	193.816	0.00266	185.423	0.000517175	181.402	-0.000416531	166.1	-0.00116	78.7409	0.000273962
204.633	-0.00013263	193.829	0.00274	185.436	0.000578677	181.441	0.000215255	166.126	0.00221	78.7252	-0.00228
204.672	0.000104054	193.855	0.00196	185.475	0.00137	181.454	0.000953269	166.153	0.000847047	78.7409	0.00129
204.672	0.000167418	193.881	0.00166	185.502	0.0012	181.494	-5.032e-05	166.207	0.00125	78.7409	0.000715656
204.685	-5.46672e-05	193.894	0.00261	185.515	0.000503198	181.533	0.000897359	166.22	0.0012	78.7409	0.000511582
204.698	3.16821e-05	193.92	0.00179	185.554	0.00209	181.559	0.000106229	166.247	-0.000623399	78.7252	-0.000640177
204.737	-5.18717e-05	193.946	0.00257	185.567	0.00172	181.572	-0.00136	166.273	0.00127	78.7252	-0.00137
204.75	0.000113372	193.959	0.00175	185.594	-0.00112	181.586	0.000584262	166.313	0.00119	78.7409	-6.15017e-05
204.788	8.44856e-05	194.024	0.00411	185.62	-0.000900164	181.625	0.00115	166.34	0.00207	78.7252	-0.00194
204.775	-9.28722e-05	194.037	0.0036	185.646	0.0013	181.651	0.00113	166.367	0.000461258	78.7409	-2.7955e-06
204.814	0.000225813	194.063	0.00379	185.685	0.00169	181.678	0.00129	166.38	0.00115	78.7252	-0.000447285
204.827	-8.35539e-05	194.116	0.00231	185.699	0.00127	181.704	0.00266	166.42	-0.00155	78.7409	0.000942094
204.827	5.77734e-05	194.116	0.00412	185.725	0.000821888	181.743	-0.00171	166.46	0.000925311	78.7565	0.000494807
204.879	0.000153441	194.103	0.00313	185.764	0.00176	181.783	-0.00144	166.487	0.000128593	78.7722	-0.000134185
204.879	0.000155305	194.129	0.00443	185.791	0.00172	181.809	0.00163	166.5	0.00204	78.7722	-0.000282349
204.892	6.61598e-05	194.155	0.00284	185.817	-0.000956071	181.835	0.000500398	166.527	0.000399757	78.7409	0.00204
204.931	-4.93869e-05	194.168	0.00269	185.843	0.00105	181.848	0.00123	166.554	0.000791127	78.7565	-5.5939e-06
204.944	0.000102812	194.207	0.00197	185.883	0.00164	181.875	-2.7955e-06	166.581	0.00232	78.7565	-0.00102
204.97	-7.64099e-05	194.246	0.00365	185.909	0.000173323	181.914	0.000751992	166.607	0.000542326	78.7409	0.00172
204.983	9.4736e-05	194.246	-0.000243209	185.935	0.00286	181.927	-0.000810698	166.634	0.00127	78.7565	0.00138
205.022	3.57201e-05	194.285	0.00326	185.961	-0.00105	181.954	0.00169	166.661	-0.000847039	78.7409	0.00106
205.035	5.00081e-05	194.311	0.000371803	185.988	-0.00154	181.98	-0.000640172	166.687	0.00131	78.7565	-8.3866e-05
205.035	0.000167108	194.363	0.00426	185.856	0.00147	182.006	0.00176	166.728	0.000575874	78.7252	-0.00111
205.06	0.000207487	194.376	0.00336	185.883	-0.000150959	182.032	-0.000771561	166.754	0.000724035	78.7252	-0.002
205.086	1.21138e-05	194.389	0.0041	185.909	-0.000656952	182.059	-0.00249	166.781	0.000282346	78.7409	-0.000696088
205.112	0.000119274	194.402	0.00202	185.935	0.000584268	182.085	0.000849835	166.808	0.000430508	78.7252	-0.000164936
205.099	7.76524e-06	194.429	0.00261	185.975	-0.000304714	182.111	0.000483624	166.834	-0.000218049	78.7409	0.000961663
205.138	-5.28036e-06	194.455	0.000394167	186.001	0.000469648	182.138	0.0015	166.861	-0.00075199	78.7095	-0.000408148
205.177	4.22431e-05	194.481	0.00317	186.014	-0.000223643	182.164	0.00128	166.888	0.00159	78.7252	-5.03196e-05
205.19	2.57806e-05	194.494	0.00342	186.04	0.000215256	182.19	0.0025	166.915	0.000237618	78.7252	0.00103
205.203	0.000145055	194.533	0.00245	186.067	0.000718454	182.23	0.00149	166.941	0.000285141	78.7409	-0.000863819
205.216	-0.000100948	194.546	0.00121	186.106	-0.00201	182.243	-0.00103	166.981	-0.000768746	78.7252	-0.000335463
205.255	-1.14925e-05	194.585	0.00313	186.119	-0.000220845	182.269	0.00196	167.008	-0.000833059	78.7409	0.00155
205.255	3.23034e-05	194.572	0.00462	186.145	1.11822e-05	182.308	0.00112	167.035	0.0005591	78.7409	-0.000153753
205.281	3.94474e-05	194.598	0.00314	186.159	0.00204	182.335	0.000869404	167.061	0.000145376	78.7409	0.00118
205.32	-0.000129524	194.624	0.00342	186.198	0.000517175	182.348	0.00137	167.088	0.0011	78.7565	0.00084425
205.332	0.000205623	194.65	0.00477	186.224	0.000290736	182.374	0.000519965	167.115	-0.00033546	78.7409	0.00132
205.332	0.000185123	194.676	0.00296	186.251	0.000637383	182.4	0.00374	167.155	0.00104	78.7409	0.00163
205.371	0.000236063	194.715	0.00409	186.316	0.000343852	182.427	0.00174	167.195	0.000321483	78.7565	0.000355033
205.384	-5.34249e-05	194.741	0.00206	186.316	0.000732432	182.453	0.00105	167.208	-0.00016773	78.7565	0.00015655
205.397	-0.000139153	194.767	0.00374	186.343	0.00124	182.492	0.00103	167.248	-0.000324278	78.7409	-0.00063179
205.423	4.72126e-05	194.781	0.00316	186.526	-0.000318692	182.532	0.000863818	167.275	0.00251	78.7409	0.000327077
205.436	0.000151577	194.807	0.00344	186.408	0.000234825	182.545	0.00228	167.315	0.000830264	78.7409	0.000821887
205.449	-0.000255631	194.82	0.00394	186.421	0.000673728	182.571	-0.00054792	167.329	0.00207	78.7409	0.000159345
205.475	-7.36144e-05	194.846	0.00391	186.461	0.00204	182.597	0.00239	167.369	0.00102	78.7409	-0.00085823
205.514	0.000100637	194.872	0.00525	186.461	-0.000422135	182.624	4.75237e-05	167.395	0.000679307	78.7252	0.000821887
205.514	0.000218669	194.911	0.00431	186.5	-0.000405353	182.663	0.00262	167.422	0.000609422	78.7409	-0.000192891
205.527	0.00020904	194.924	0.00433	186.513	0.00115	182.689	0.00076597	167.476	-0.000816286	78.7252	-0.000324282
205.566	-4.96975e-06	194.95	0.00336	186.553	-0.000612223	182.729	0.000567489	167.609	0.00128	78.7409	-0.000251598
205.579	5.74627e-05	194.976	0.00382	186.579	-0.000855435	182.755	0.000833062	167.636	-0.0011	78.7409	-0.00238
205.592	0.000119585	194.989	0.0057	186.605	0.00158	182.768	0.000181708	167.663	0.00273	78.7409	-0.000654155
205.63	2.95079e-05	195.028	0.00317	186.618	-0.000229234	182.821	0.00173	167.703	-0.000394166	78.7409	-0.0012
205.63	0.000232025	195.041	0.00434	186.816	0.000967257	182.834	0.00215	167.729	-0.00132	78.7252	0.000849842
205.669	0.000116789	195.067	0.0042	186.842	0.00204	182.847	0.00134	167.756	0.000433303	78.7409	-0.000528356
205.682	0.000227055	195.093	0.00507	186.868	-0.00111	182.873	0.00235	167.769	0.000542328	78.7409	-0.00105
205.734	-6.58491e-05	195.093	0.00319	186.908	0.000670937	182.9	0.000648558	167.796	0.000897356	78.7565	-0.00191
205.708	4.22428e-05	195.133	0.00397	186.921	0.00141	182.926	0.00345	167.85	0.000327074	78.7409	-0.00313
205.721	0.000158411	195.146	0.00531	186.802	0.00287	182.939	0.000805107	167.863	0.00131	78.7409	0.000883389
205.76	-0.000149714	195.185	0.00608	186.816	0.001	182.979	0.00197	167.89	0.00186	78.7565	0.00133
205.786	-4.72126e-05	195.198	0.00435	186.842	0.00105	183.018	0.00114	167.916	0.00144	78.7565	-0.00083866
205.812	7.76523e-06	195.25	0.00431	186.855	0.00126	183.018	0.00177	167.956	0.000517159	78.7409	0.00129
205.825	0.000111508	195.276	0.00491	186.894	0.000961666	183.044	0.00257	167.983	0.000693284	78.7409	0.000120208
205.825	0.000269609	195.276	0.00677	186.921	-0.000998009	183.084	0.00219	168.01	-0.000243209	78.7565	-0.0011
205.877	2.26747e-05	195.302	0.00674	186.947	0.00123	183.11	0.00207	168.037	0.000184503	78.7565	0.000478036
205.889	1.49092e-05	195.328	0.00481	186.986	0.00162	183.149	0.00101	168.063	0.00285	78.7409	-0.000872205
205.889	8.54175e-05	195.341	0.00491	187	0.000805117	183.163	0.000480828	168.077	0.000117411	78.7565	0.000570288
205.915	-0.000113994	195.393	0.00541	187.026	0.000349443	183.176	0.00233	168.103	-0.00142	78.7722	-0.00153
205.954	8.01371e-05	195.393	0.00746	187.223	-0.000478031	183.215	0.00152	168.143	5.0319e-05	78.7565	0.000120208
205.928	0.000111198	195.419	0.00666	187.249	-0.00136	183.254	0.00239	168.037	0.00118	78.7409	0.000757589
205.928	-0.000141638	195.445	0.00784	187.276	0.00141	183.268	0.000942087	168.063	-3.3541e-05	78.7722	-0.000640177
206.032	7.51674e-05	195.458	0.0067	187.144	0.00226	183.307	0.00108	168.103	-0.00041653	78.7565	-0.00103
206.071	9.28721e-05	195.485	0.00691	187.17	0.00113	183.32	7.54788e-05	168.157	0.0001845	78.7565	0.000385783
206.045	3.69626e-05	195.511	0.00812	187.21	0.00134	183.346	0.00309	168.17	-0.0009337	78.7565	0.000371806
206.058	9.44252e-05	195.563	0.00701	187.21	-0.000436105	183.373	-0.000164935	168.197	8.9456e-05	78.7565	0.0011
206.058	-1.08714e-05	195.563	0.00783	187.249	0.00245	183.399	0.000229232	168.21	-0.000810691	78.7409	-0.00103
206.11	-0.00010685	195.589	0.00628	187.262	0.00213	183.438	0.00145	168.25	0.00214	78.7565	-0.000382988
206.149	9.65995e-05	195.615	0.00816	187.289	-0.00013139	183.452	0.00238	168.264	0.0012	78.7565	0.00052556
206.097	2.08108e-05	195.641	0.00631	187.486	0.000687703	183.491	0	168.304	0.0013	78.7565	0.00154
206.097	-0.000118032	195.68	0.00818	187.368	0.00129	183.517	0.00338	168.37	0.00013698	78.7565	0.00117
206.11	0.000230161	195.68	0.00918	187.368	0.00274	183.544	0.0027	168.357	0.00158	78.7565	-0.000276758
206.174	8.97661e-05	195.706	0.00793	187.394	-8.66618e-05	183.557	0.000626194	168.37	0.00141	78.8192	0.000349442
206.161	8.04478e-05	195.732	0.0064	187.42	0.00297	183.583	-0.000388576	168.411	0.00116	78.8349	0.00198
206.174	6.21218e-05	195.758	0.01009	187.459	0.0019	183.609	0.00224	168.424	0.000771559	78.8192	-7.82749e-05
206.213	-9.34933e-05	195.784	0.00884	187.473	0.00176	183.662	0.0029	168.451	0.00171	78.8192	0.00157
206.226	-5.00081e-05	195.797	0.0098	187.512	0.000299123	183.675	0.00202	168.504	-0.00258	78.8192	-0.000684905
206.239	8.47964e-05	195.824	0.00691	187.538	-0.000148164	183.714	0.000704468	168.531	0.00129	78.8349	0.000167731
206.265	8.63493e-05	195.837	0.00947	187.551	0.000329874	183.728	0.00318	168.544	-0.000170526	78.8192	0.000533947
206.265	0.000168971	195.863	0.00898	187.591	0.00205	183.754	0.00182	168.571	0.000735219	78.8349	-0.000492013
206.304	0.00016307	195.889	0.00749	187.604	0.000380193	183.793	-0.00027396	168.611	4.19325e-05	78.8192	-0.00045008
206.33	-4.62808e-05	195.915	0.0073	187.643	0.00273	183.82	0.00137	168.638	0.001	78.8349	3.35464e-05
206.343	-9.28721e-05	195.928	0.0067	187.67	0.00122	183.846	0.00147	168.664	0.00255	78.8349	0.000821886
206.382	4.96975e-05	195.954	0.00818	187.696	-0.000220848	183.872	0.00297	168.704	0.000659738	78.8349	-0.000567493
206.382	0.00010685	195.98	0.00877	187.709	0.0014	183.898	0.00176	168.704	0.000285141	78.8349	-0.00143
206.408	1.52198e-05	196.006	0.00895	187.919	-0.000679319	183.925	0.00146	168.744	0.000399757	78.8192	0.000327077
206.408	-0.000124554	196.032	0.0097	187.933	0.0032	183.951	0.000556307	168.771	0.000603828	78.8349	0.000220847
206.446	-0.000228919	196.045	0.00992	187.972	0.00114	183.964	0.00347	168.785	-0.000450076	78.8192	-0.000427716
206.472	-0.000132319	196.097	0.00897	187.985	0.00171	184.004	0.00262	168.811	0.00159	78.8192	-6.98893e-05
206.511	-9.19403e-05	196.149	0.01055	188.011	-0.000262781	184.03	0.00272	168.838	-0.00174	78.8192	-4.1933e-05
206.498	-0.000156857	196.319	0.01025	188.025	-0.000472446	184.056	0.00336	168.891	0.0032	78.8349	-0.000301917
206.524	-0.000122691	196.202	0.0085	188.051	0.000995212	184.082	0.00286	168.905	0.00072124	78.8192	0.00105
206.524	9.50462e-05	196.176	0.00943	188.09	0.00143	184.109	0.00276	168.945	0.00274	78.8349	0.00193
206.563	0.000262465	196.202	0.01017	188.103	0.000623405	184.135	0.00184	168.971	0.00106	78.8192	-0.000905753
206.589	-5.99475e-05	196.215	0.00975	188.13	0.000187301	184.174	0.00248	168.998	-0.00119	78.8349	-0.000606631
206.589	0.000186365	196.254	0.00925	188.169	0.00126	184.187	0.00341	169.012	-0.00146	78.8036	-0.00078834
206.602	0.000161827	196.28	0.01177	188.182	-0.000841462	184.214	0.0009337	169.052	0.00101	78.8192	0.00112
206.641	0.000218358	196.293	0.01185	188.222	-0.00104	184.266	0.00344	169.078	0.000813491	78.8192	0.000715657
206.654	8.69706e-06	196.319	0.01157	188.248	0.000176119	184.266	0.00185	169.132	0.0011	78.8192	-9.22526e-05
206.667	-0.00014785	196.345	0.01007	188.287	-0.000246007	184.293	0.00343	169.132	-0.00186	78.8192	0.001
206.706	-0.000125176	196.371	0.01027	188.287	0.00153	184.345	0.00378	169.159	0.000399757	78.8192	0.000978437
206.693	1.61517e-05	196.397	0.01074	188.3	-0.000282349	184.345	0.00253	169.185	-5.0319e-05	78.8036	0.00179
206.718	-2.1432e-05	196.423	0.01099	188.34	0.000469651	184.371	0.00341	169.239	0.000486417	78.8036	-0.00118
206.757	3.78943e-05	196.449	0.00994	188.353	0.000198483	184.398	0.00305	169.239	0.00165	78.8192	0.00115
206.757	0.000102501	196.462	0.01168	188.392	0.000327078	184.424	0.00172	169.265	0.000262777	78.8192	0.000167732
206.783	5.62203e-05	196.502	0.01143	188.406	0.00195	184.45	0.00167	169.292	-0.000573078	78.8192	1.39777e-05
206.835	0.000111509	196.528	0.01265	188.432	0.000492016	184.477	0.00217	169.345	-0.00115	78.8036	0.00172
206.835	4.84551e-05	196.541	0.01253	188.458	0.00129	184.516	0.00187	169.359	-0.000673716	78.8036	0.00112
206.861	0.000165244	196.554	0.01298	188.498	0.000357829	184.529	0.00399	169.386	0.00239	78.8192	0.002
206.848	7.36144e-05	196.58	0.01056	188.511	0.00226	184.555	0.00301	169.399	0.000861015	78.8036	-0.000925321
206.913	3.47882e-05	196.606	0.01312	188.524	0.00103	184.569	0.00256	169.426	0.000656943	78.8036	0.000967254
206.913	-9.10084e-05	196.632	0.01283	188.563	0.00193	184.608	0.00251	169.466	0.000793922	78.8036	-0.000710066
206.939	0.000160895	196.658	0.01204	188.59	0.00139	184.634	0.00462	169.506	0.00192	78.8036	0.00197
206.952	2.82654e-05	196.684	0.01183	188.616	0.00231	184.674	0.00467	169.519	-0.00162	78.8192	0.000852638
207.003	3.38563e-05	196.71	0.01303	188.629	0.00157	184.687	0.00329	169.546	0.00146	78.8036	-0.0019
206.99	-0.000156858	196.736	0.01098	188.655	0.000779956	184.713	0.00577	169.573	-0.00166	78.7722	-3.63419e-05
207.016	0.000135115	196.762	0.01273	188.668	-3.35465e-05	184.739	0.00362	169.626	-0.000430515	78.8192	0.001
207.003	5.93263e-05	196.775	0.01286	188.708	0.00077716	184.753	0.00536	169.666	-0.00109	78.8506	0.000637382
207.029	-4.53489e-05	196.801	0.01263	188.603	0.00204	184.792	0.00552	169.679	-0.000195686	78.8192	0.000746408
207.081	0.000109956	196.827	0.01276	188.603	-0.000134186	184.818	0.00662	169.693	0.00241	78.8192	0.000905754
207.081	0.000106539	196.854	0.01365	188.642	0.00115	184.845	0.00715	169.733	0.00287	78.8192	-0.00117
207.107	-9.62888e-06	196.867	0.01276	188.655	0.000886186	184.884	0.00749	169.746	0.000835856	78.8192	-8.38715e-06
207.146	-0.000110887	196.906	0.01103	188.682	0.000768774	184.897	0.00501	169.773	-0.00017332	78.8349	-0.000631791
207.159	-0.000164933	196.932	0.01344	188.734	0.000153755	184.923	0.00718	169.8	0.000396962	78.7565	0.00126
207.172	-4.19322e-05	196.945	0.01466	188.892	0.00277	184.95	0.00682	169.826	-0.000287937	78.7565	-0.000519969
207.185	-2.88866e-05	196.971	0.01315	188.918	-0.000522766	184.976	0.00947	169.866	-0.00109	78.7722	-0.000341055
207.224	0.000192578	196.984	0.01268	188.944	0.00212	185.015	0.0069	169.88	0.00157	78.7722	-0.000522765
207.211	-0.00014288	197.01	0.01377	188.958	0.00256	185.042	0.00801	169.906	0.000768764	78.7565	-0.000492014
207.224	0.000110266	197.036	0.01184	188.984	-0.00122	185.068	0.00835	169.947	-0.000324279	78.7722	0.000408148
207.263	-3.94474e-05	197.049	0.01559	189.01	0.00172	185.081	0.00635	169.96	0.00112	78.7722	-7.8275e-05
207.263	-2.48487e-05	197.075	0.01413	189.049	0.000324283	185.107	0.00818	170	-0.00123	78.7722	0.00146
207.314	0.000223328	197.088	0.01325	189.063	0.00203	185.147	0.00738	170.04	0.00283	78.7565	0.000268371
207.327	6.05688e-05	197.127	0.01344	189.102	0.000746413	185.173	0.00943	170.053	0.00263	78.7722	0.00139
207.366	0.000233268	197.166	0.01403	189.102	-0.000181712	185.186	0.00823	170.079	0.000525554	78.7722	0.000296327
207.379	2.67124e-05	197.166	0.01292	189.155	0.00256	185.239	0.00942	170.132	0.00214	78.7722	-0.00057588
207.392	8.07584e-06	197.193	0.01392	189.168	0.00138	185.252	0.00936	170.132	0.000561896	78.7722	-0.00258
207.405	0.000256252	197.219	0.01443	189.194	0.000436104	185.278	0.01167	170.159	-0.000452873	78.7722	-0.00139
207.405	6.89552e-05	197.245	0.01364	189.22	0.000276759	185.304	0.0089	170.185	0.00131	78.7879	0.00268
207.444	-7.76523e-05	197.258	0.01313	189.233	0.00114	185.331	0.01169	170.225	0.00123	78.7565	-8.10704e-05
207.483	-0.000103433	197.284	0.01395	189.273	3.6342e-05	185.357	0.01069	170.238	-0.00166	78.7565	-0.000861024
207.509	3.35458e-05	197.31	0.01422	189.325	0.00179	185.383	0.01251	170.265	0.00237	78.7722	0.000897366
207.496	0.000118032	197.323	0.01409	189.352	0.00166	185.41	0.01134	170.304	0.00109	78.7722	-0.00151
207.522	-0.000211525	197.336	0.01629	189.22	0.00233	185.462	0.01384	170.331	0.00228	78.7565	0.00201
207.522	-8.94555e-05	197.388	0.01644	189.233	-4.19331e-05	185.462	0.0101	170.371	0.000886174	78.7565	0.000399762
207.573	0.000108713	197.401	0.01466	189.273	0.000150959	185.488	0.0149	170.397	-0.000961653	78.7722	-0.00159
207.573	-7.57886e-05	197.427	0.01541	189.299	0.000601041	185.515	0.01293	170.41	0.000914129	78.7565	5.59105e-06
207.573	-0.00019382	197.453	0.01545	189.312	0.00318	185.554	0.01219	170.477	-0.000156545	78.7722	0.000111821
207.612	4.96976e-05	197.466	0.01696	189.352	-0.00139	185.567	0.01546	170.477	0.00291	78.7722	0.00173
207.638	0.000182328	197.492	0.01638	189.365	0.000382989	185.594	0.01331	170.503	-0.0012	78.7722	0.000684905
207.677	2.17429e-06	197.518	0.01399	189.391	-0.000603836	185.633	0.01482	170.543	-0.00284	78.7722	-0.000265576
207.677	-0.000146918	197.545	0.01573	189.431	0.000654156	185.672	0.01581	170.556	-0.000972835	78.7722	-0.000293531
207.716	-0.000238548	197.571	0.01585	189.431	0.00165	185.712	0.01638	170.583	-0.000981221	78.7722	-0.000349441
207.703	-6.9887e-05	197.584	0.01569	189.457	0.000981234	185.725	0.01708	170.741	-0.00044169	78.7722	0.00143
207.742	-0.000138842	197.61	0.01693	189.483	0.000984033	185.738	0.01667	170.781	0.00122	78.7722	0.00227
207.768	1.9879e-05	197.623	0.01613	189.667	0.00212	185.764	0.01771	170.794	6.42965e-05	78.7722	0.00132
207.768	-9.25615e-05	197.649	0.0169	189.693	0.000953282	185.791	0.01905	170.808	6.98875e-05	78.7409	0.00115
207.807	-2.39169e-05	197.675	0.0174	189.72	0.00326	185.817	0.01827	170.834	0.00139	78.7565	-0.00094489
207.82	-8.07584e-06	197.688	0.01784	189.746	0.00168	185.843	0.02013	170.847	-0.000478031	78.7722	-0.00167
207.845	-0.000174252	197.727	0.01508	189.772	0.00104	185.869	0.01951	170.887	0.00108	78.7722	0.000905754
207.832	0.000262775	197.74	0.01557	189.799	0.00138	185.896	0.02059	170.9	4.19255e-05	78.7722	0.00187
207.832	0.000149092	197.766	0.01729	189.667	-0.000967256	185.935	0.02014	170.913	-0.00134	78.7565	0.000958866
207.884	-5.31142e-05	197.792	0.01527	189.693	0.00261	185.948	0.01845	170.953	-0.000410939	78.7722	-0.00107
207.923	7.26825e-05	197.805	0.01694	189.707	0.000528357	186.001	0.01997	171.033	0.000315892	78.7722	-0.00159
207.923	1.92578e-05	197.831	0.01766	189.746	0.000768773	186.001	0.02227	171.019	-0.000262777	78.7722	0.000517173
207.923	-0.000149403	197.857	0.01838	189.799	0.00138	186.04	0.02131	171.046	0.000464053	78.7722	-0.00238
207.949	-1.45986e-05	197.884	0.01697	189.812	-4.47286e-05	186.053	0.02116	171.086	0.0018	78.7722	0.00193
208.001	-5.62203e-05	197.91	0.01606	189.825	0.0013	186.093	0.02401	171.112	-0.000271164	78.7722	-0.002
208.027	0.000180464	197.91	0.01779	189.851	0.00277	186.132	0.02483	171.125	0.00236	78.7722	4.1933e-05
208.014	6.36749e-05	197.962	0.01741	189.877	0.00181	186.132	0.02186	171.152	0.000874992	78.7722	0.00227
208.053	0.000123001	197.975	0.01763	190.061	0.00183	186.159	0.02629	171.178	0.00145	78.7722	7.54793e-05
208.066	-0.000187918	198.001	0.01793	190.074	0.00133	186.198	0.02562	171.112	0.000273959	78.7565	0.00168
208.079	-6.11898e-05	198.027	0.01833	190.087	0.00248	186.211	0.0287	171.125	4.7528e-05	78.7722	0.00066254
208.092	4.10004e-05	198.04	0.01898	190.113	-1.39777e-05	186.237	0.02861	171.152	0.000564691	78.7565	0.000128595
208.104	-0.000166176	198.079	0.0196	189.982	0.00101	186.264	0.02944	171.165	0.000964454	78.7722	-0.000869409
208.156	0.000121759	198.105	0.0198	190.009	0.000752	186.303	0.027	171.192	0.000282346	78.7722	0.000232029
208.169	0.000131388	198.118	0.01994	190.035	0.000483628	186.329	0.03019	171.218	0.0013	78.7565	0.00166
208.195	0.000106228	198.131	0.01846	190.061	0.0019	186.343	0.03198	171.244	-0.000139775	78.7722	0.000402557
208.208	-3.07503e-05	198.157	0.0195	190.087	0.00219	186.382	0.03147	171.284	0.00165	78.7565	0.00106
208.221	8.4175e-05	198.17	0.01839	190.1	0.000710071	186.408	0.03024	171.324	-0.000436098	78.7565	0.000676519
208.234	8.63493e-05	198.196	0.01906	190.282	0.00244	186.421	0.03171	171.337	0.000749194	78.7565	-9.50482e-05
208.26	8.2622e-05	198.209	0.01989	190.322	0.000796739	186.448	0.03528	171.364	0.000301914	78.7565	0.00257
208.26	1.89472e-05	198.236	0.01678	190.335	0.00366	186.474	0.03247	171.403	0.0008079	78.7565	0.00104
208.273	-4.28641e-05	198.275	0.02085	190.374	0.00202	186.5	0.0345	171.417	0.000729626	78.7565	0.00214
208.312	-4.6902e-05	198.288	0.01753	190.23	0.00255	186.526	0.03639	171.456	-0.00125	78.7565	0.002
208.325	-0.000100016	198.327	0.01808	190.256	0.000805115	186.553	0.0362	171.47	0.00114	78.7565	-0.00153
208.351	2.547e-05	198.353	0.01862	190.282	0.00245	186.579	0.03792	171.509	0.00169	78.7722	0.00247
208.364	6.24325e-05	198.366	0.01957	190.309	0.00144	186.592	0.03642	171.549	-0.000595442	78.7409	-0.000355034
208.377	-0.000152509	198.392	0.01991	190.504	0.00188	186.632	0.03833	171.562	0.000768763	78.7409	0.000645768
208.389	0.000102501	198.405	0.02124	190.53	0.000212461	186.658	0.04081	171.589	0.00107	78.7565	-0.000315895
208.389	4.22429e-05	198.431	0.01843	190.543	0.00194	186.697	0.03959	171.615	0.000930902	78.7409	-0.00102
208.428	-0.000154373	198.457	0.01758	190.569	0.00203	186.697	0.04267	171.642	-0.000187299	78.7409	0.00115
208.467	5.4046e-05	198.47	0.01964	190.595	0.00133	186.724	0.0426	171.695	-0.000760377	78.7409	0.000603835
208.48	0.000132009	198.496	0.02227	190.621	0.000377398	186.776	0.04103	171.734	0.000313097	78.7095	-0.00015655
208.493	0.000294147	198.522	0.02221	190.491	0.00366	186.802	0.04339	171.84	0.00151	78.6938	0.00214
208.506	0.000106539	198.561	0.02012	190.504	0.00129	186.802	0.04611	171.893	0.00153	78.7095	-0.000835864
208.545	-6.21199e-06	198.588	0.02005	190.53	0.000715657	186.842	0.04802	171.906	0.00131	78.6938	-0.000240413
208.571	-3.04397e-05	198.601	0.02113	190.556	-0.000461264	186.855	0.04846	171.933	0.00131	78.7095	-0.000455672
208.545	-0.00011741	198.627	0.02197	190.582	0.00151	186.881	0.04842	171.959	0.00080231	78.7095	0.000587061
208.61	3.26139e-05	198.64	0.01948	190.608	0.0028	186.921	0.05151	171.986	-0.00165	78.7095	8.9457e-05
208.623	0.000149092	198.679	0.02004	190.635	0.00242	186.96	0.05089	172.012	0.000662534	78.6938	0.000732429
208.649	-5.96369e-05	198.692	0.02302	190.661	0.00298	186.973	0.05214	172.039	-2.2364e-05	78.7252	0.000670927
208.649	-0.000113062	198.705	0.02153	190.687	0.00235	186.986	0.05485	172.052	0.0014	78.7095	-0.000690496
208.7	9.13191e-05	198.744	0.01927	190.7	0.00211	187.013	0.05313	172.092	0.000877788	78.7252	-0.000123003
208.7	9.00766e-05	198.744	0.02074	190.726	0.00268	187.052	0.05533	172.118	0.000561896	78.7095	0.00010623
208.687	0.000145986	198.783	0.02222	190.752	0.00336	187.078	0.05657	172.132	-0.000617806	78.6938	0.00122
208.739	-0.00010219	198.796	0.02243	190.791	0.00222	187.105	0.05665	172.158	0.00191	78.7095	-0.000441694
208.752	-3.85155e-05	198.822	0.02246	190.817	0.000606635	187.118	0.05976	172.184	0.00216	78.7095	0.000349442
208.739	1.02501e-05	198.848	0.02304	190.987	0.00252	187.157	0.06159	172.224	0.000150959	78.7095	0.000751998
208.791	4.28641e-05	198.874	0.02188	191	0.00201	187.17	0.06414	172.237	-0.000153753	78.7095	-0.00105
208.778	0.000129213	198.887	0.02001	191.026	0.00343	187.21	0.06436	172.264	0.000226436	78.7095	0.000559107
208.817	0.000216184	198.914	0.02453	190.921	0.000248803	187.223	0.06618	172.304	0.00146	78.7095	-0.00101
208.83	-4.87657e-05	198.94	0.02211	190.96	0.00241	187.236	0.06837	172.317	0.00111	78.7252	0.00126
208.83	3.10609e-06	198.953	0.02169	190.973	0.00166	187.276	0.06958	172.357	9.7843e-05	78.7252	0.000592653
208.869	-1.67729e-05	198.992	0.02193	191	0.00226	187.302	0.07037	172.396	0.000321483	78.7252	0.00119
208.895	0.000112441	199.005	0.02313	191.013	0.00143	187.328	0.0746	172.41	-0.000606624	78.7252	0.000547924
208.895	4.13112e-05	199.031	0.0241	191.195	0.00379	187.354	0.07733	172.436	0.00038578	78.7095	0.000254393
208.908	0.000183881	199.083	0.02163	191.195	0.00169	187.381	0.07457	172.449	0.000626193	78.7252	0.000458467
208.946	-1.61519e-05	199.096	0.02381	191.078	0.00392	187.407	0.07661	172.489	0.000394166	78.7252	-0.000111821
208.985	5.77733e-05	199.096	0.023	191.104	0.00399	187.42	0.07948	172.515	0.000204069	78.7252	0.00177
208.998	1.18032e-05	199.135	0.02263	191.117	0.0033	187.446	0.08035	172.555	0.00134	78.7252	-0.00113
208.998	-0.00012238	199.122	0.02278	191.143	0.00313	187.473	0.08035	172.582	0.00301	78.7095	0.0019
209.011	-0.000102812	199.161	0.02219	191.169	0.00296	187.512	0.08484	172.595	-0.00033546	78.7095	-0.000687703
209.037	0.000212767	199.2	0.02294	191.195	0.00326	187.525	0.08639	172.621	-0.000114616	78.7095	0.000388579
209.063	-2.48487e-06	199.2	0.02368	191.221	0.00496	187.551	0.08797	172.661	0.000944878	78.7252	-0.0003131
209.05	0.000149714	199.226	0.02356	191.391	0.00431	187.578	0.08971	172.674	0.00161	78.7252	-0.000662541
209.115	7.01977e-05	199.266	0.0252	191.417	0.00266	187.604	0.09228	172.701	0.00115	78.7252	-0.000343851
209.102	-4.34856e-06	199.279	0.02532	191.43	0.00364	187.617	0.09527	172.727	0.000858218	78.7252	0.00176
209.115	-5.37354e-05	199.318	0.02439	191.469	0.00418	187.657	0.09927	172.754	0.000536736	78.7095	0.000218052
209.154	-0.000101259	199.331	0.02489	191.469	0.00253	187.683	0.09911	172.793	-0.00133	78.7095	0.00179
209.18	6.98871e-05	199.331	0.02659	191.508	0.00395	187.709	0.10027	172.807	0.00115	78.7252	0.000989619
209.193	0.000136668	199.357	0.02709	191.534	0.00274	187.735	0.10251	172.846	-0.00047244	78.7095	0.00253
209.193	3.10611e-07	199.383	0.02376	191.586	0.00244	187.762	0.1038	172.873	0.000704466	78.7252	-7.26839e-05
209.206	0.000195063	199.396	0.02321	191.599	0.00499	187.788	0.10563	172.899	0.00216	78.7252	0.00276
209.244	1.24244e-05	199.422	0.026	191.495	0.00435	187.814	0.10763	172.939	0.00183	78.7095	0.00178
209.283	-0.000100948	199.448	0.02671	191.482	0.00279	187.827	0.11008	172.952	0.00125	78.7095	0.00159
209.257	-3.78943e-05	199.474	0.0258	191.521	0.00561	187.854	0.11206	172.979	0.000215254	78.7095	-0.000519969
209.283	0.000186366	199.5	0.02514	191.704	0.00432	187.88	0.11448	173.005	0.000416533	78.7095	0.000382988
209.322	0.000102811	199.526	0.02559	191.717	0.00526	187.906	0.11748	173.032	0.0017	78.7095	0.00146
209.322	6.21219e-06	199.552	0.02653	191.743	0.00289	187.933	0.12089	173.058	0.000967244	78.7252	0.000765976
209.335	0.000102811	199.578	0.02552	191.756	0.00504	187.946	0.11779	173.085	0.00104	78.7095	-0.000134186
209.361	1.73941e-05	199.605	0.02484	191.638	0.00401	187.985	0.12361	173.138	0.000145366	78.7252	-0.000925321
209.4	0.000164623	199.618	0.02902	191.651	0.00406	188.011	0.12397	173.151	0.000768763	78.7095	0.00103
209.413	-4.50383e-05	199.631	0.02706	191.678	0.00443	188.025	0.12497	173.177	0.00148	78.7095	-0.000396966
209.439	-5.90158e-06	199.644	0.02637	191.704	0.00402	188.051	0.12788	173.217	0.0011	78.7252	0.00049481
209.478	2.547e-05	199.683	0.02686	191.73	0.00446	188.09	0.13176	173.23	0.000598237	78.7252	-0.000950481
209.478	-0.000126418	199.696	0.02908	191.899	0.00397	188.103	0.13273	173.244	-0.000433302	78.7252	-0.000251598
209.49	-7.3925e-05	199.722	0.02719	191.925	0.00494	188.13	0.13408	173.283	0.00153	78.7095	-0.000561902
209.478	-0.000131077	199.735	0.02801	191.951	0.0036	188.143	0.13415	173.31	0.000478028	78.7095	-0.000791136
209.503	0.000157479	199.774	0.02776	191.977	0.00489	188.182	0.1362	173.336	0.00137	78.7095	0.000254393
209.542	-4.00686e-05	199.8	0.02852	192.017	0.00571	188.208	0.13988	173.376	9.78425e-05	78.7252	-0.00083866
209.542	0.000140706	199.813	0.02883	191.899	0.00441	188.222	0.13963	173.389	0.000601033	78.7095	0.000329873
209.568	2.64018e-05	199.839	0.0306	191.912	0.00651	188.261	0.14312	173.416	0.00158	78.7252	-0.000514378
209.607	-7.45462e-05	199.852	0.03112	191.925	0.00478	188.274	0.14388	173.442	0.000461258	78.7095	-0.00072684
209.62	0.000121759	199.878	0.03122	191.951	0.00428	188.327	0.14528	173.455	-0.000181708	78.7095	0.000296326
209.62	2.20532e-05	199.904	0.03116	191.964	0.00445	188.327	0.14781	173.482	0.000190094	78.7252	0.00121
209.659	0.000116168	199.93	0.03111	192.134	0.00358	188.353	0.15058	173.508	0.000986812	78.7095	0.000805113
209.659	-0.000154373	199.944	0.03324	192.16	0.00579	188.379	0.15006	173.548	0.00114	78.6938	0.000684904
209.672	0.00021929	199.97	0.03227	192.186	0.00615	188.406	0.15147	173.575	-0.00149	78.7095	0.00205
209.711	-0.000121759	199.996	0.03114	192.212	0.00604	188.432	0.15383	173.601	0.000852628	78.7095	0.00126
209.724	1.9879e-05	200.022	0.03317	192.225	0.00728	188.458	0.15296	173.641	-0.000341049	78.7095	-0.00055072
209.737	-6.18112e-05	200.048	0.03062	192.277	0.0036	188.484	0.15843	173.667	0.00166	78.7095	-0.000209665
209.775	-0.000125486	200.06	0.0319	192.277	0.00757	188.511	0.15887	173.68	0.000290732	78.7095	0.00145
209.801	-8.79024e-05	200.086	0.0329	192.16	0.00605	188.524	0.16159	173.72	0.00201	78.7095	-0.00109
209.788	7.05083e-05	200.099	0.03678	192.186	0.0062	188.55	0.16215	173.747	0.000522759	78.7095	0.000391374
209.814	0.000156236	200.138	0.03437	192.212	0.00805	188.576	0.16266	173.76	0.00148	78.7095	4.1933e-05
209.853	9.41146e-05	200.151	0.03298	192.395	0.00702	188.603	0.1639	173.786	0.00201	78.7095	0.000142569
209.866	0.000155305	200.177	0.03371	192.408	0.00674	188.642	0.16661	173.813	0.00279	78.7095	0.000148163
209.866	6.02581e-05	200.216	0.03627	192.434	0.00876	188.668	0.1651	173.853	-0.000341051	78.6938	-0.00152
209.918	-0.000249419	200.229	0.03609	192.46	0.00716	188.708	0.16994	173.866	0.00159	78.7095	0.00057588
209.905	-0.000100016	200.242	0.03656	192.486	0.00693	188.721	0.16932	173.892	0.00202	78.7095	-0.000220847
209.957	1.52198e-05	200.268	0.03668	192.356	0.00672	188.747	0.17098	173.932	0.0016	78.7095	-0.00055072
209.957	7.76523e-06	200.294	0.03582	192.382	0.00561	188.774	0.17128	173.959	0.00129	78.7095	-0.000679315
209.957	8.2622e-05	200.307	0.03626	192.408	0.00771	188.8	0.17279	173.998	0.00233	78.7252	-8.94571e-05
209.983	8.60387e-05	200.345	0.03741	192.421	0.00937	188.813	0.17303	174.011	0.000656942	78.7095	0.00327
210.021	-2.08108e-05	200.358	0.03848	192.447	0.00865	188.852	0.17617	174.038	0.00143	78.7095	0.000844252
210.021	-0.000116478	200.371	0.03884	192.616	0.00679	188.866	0.17777	174.064	0.000410939	78.7095	0.00169
210.047	-4.03792e-05	200.41	0.03831	192.642	0.00874	188.879	0.17822	174.091	0.0015	78.7095	-0.000240415
210.086	9.34933e-05	200.423	0.03674	192.655	0.00645	188.905	0.18107	174.117	0.0013	78.6938	-0.000796728
210.099	0.000141327	200.436	0.03795	192.681	0.00801	188.944	0.18254	174.144	0.000276755	78.7252	-0.000710066
210.099	2.91973e-05	200.462	0.038	192.708	0.00924	188.958	0.18042	174.157	-0.000729626	78.7095	-0.00134
210.112	5.37354e-05	200.488	0.03927	192.734	0.00909	188.997	0.18266	174.184	0.0027	78.7095	-0.0013
210.163	-1.08713e-05	200.514	0.04335	192.616	0.00898	189.023	0.18345	174.223	0.000693295	78.7095	-0.000458468
210.15	9.31806e-07	200.527	0.04094	192.629	0.00798	189.049	0.18656	174.25	0.00162	78.7095	0.00245
210.163	-6.8334e-06	200.553	0.04289	192.655	0.00814	189.076	0.18444	174.276	0.00159	78.7095	-0.000844252
210.215	3.04397e-05	200.566	0.04151	192.694	0.00778	189.115	0.18907	174.29	0.00145	78.7095	0.000164937
210.202	6.70916e-05	200.592	0.04134	192.708	0.01001	189.115	0.18852	174.316	0.00268	78.7252	-0.00101
210.253	0.000144123	200.617	0.04416	192.721	0.00791	189.141	0.19134	174.356	0.0033	78.6938	-0.000536743
210.279	0.000234199	200.643	0.04309	192.747	0.00937	189.168	0.19406	174.382	0.00255	78.6938	0.000402557
210.292	8.07583e-05	200.669	0.0451	192.929	0.0097	189.194	0.19257	174.409	0.00197	78.6938	0.000603835
210.266	0.0001171	200.695	0.04247	192.955	0.00905	189.22	0.19658	174.435	0.0012	78.7095	0.00166
210.318	-1.52198e-05	200.708	0.04348	192.994	0.00931	189.247	0.1964	174.462	0.0013	78.7095	-0.00089457
210.33	7.7963e-05	200.734	0.04444	193.007	0.01023	189.26	0.19507	174.541	0.00338	78.7095	-0.000293531
210.343	0.000215873	200.747	0.04553	193.033	0.01087	189.286	0.19902	174.515	0.000774354	78.7095	-0.00165
210.369	3.35458e-05	200.773	0.04693	192.916	0.01085	189.312	0.19728	174.554	0.00111	78.6938	0.00185
210.382	-8.20008e-05	200.799	0.04751	192.955	0.00917	189.339	0.19983	174.581	0.00205	78.6938	0.000589857
210.395	0.00021929	200.812	0.04534	192.968	0.01214	189.365	0.20065	174.607	0.00304	78.6938	6.98884e-05
210.408	8.23114e-05	200.838	0.04638	192.994	0.01037	189.404	0.20245	174.66	-0.000109025	78.7095	-0.000735225
210.459	2.26745e-05	200.851	0.04869	193.02	0.01153	189.417	0.20194	174.66	0.00381	78.6938	-0.000215256
210.446	-9.62888e-06	200.877	0.04775	193.203	0.00921	189.457	0.20593	174.7	0.00215	78.7095	-8.66591e-05
210.459	1.02501e-05	200.902	0.048	193.229	0.01156	189.47	0.20489	174.713	0.00188	78.7095	0.000265576
210.498	6.39855e-05	200.915	0.04818	193.255	0.00989	189.496	0.20702	174.766	0.00195	78.6938	0.00039976
210.511	-0.000136357	200.941	0.04908	193.268	0.01146	189.549	0.20806	174.779	0.000958856	78.6938	0.00127
210.511	1.30456e-05	200.967	0.05036	193.307	0.00957	189.562	0.20851	174.793	0.00214	78.6938	-0.000433307
210.562	-0.000264328	200.993	0.04982	193.32	0.01029	189.575	0.21027	174.832	0.00309	78.7095	-0.000218052
210.575	-8.85235e-05	201.019	0.05109	193.19	0.0099	189.601	0.21088	174.846	0.000771558	78.7095	0.000514378
210.575	-4.56595e-05	201.032	0.0515	193.203	0.01211	189.628	0.21123	174.885	0.00139	78.6938	0.0018
210.627	-5.59096e-05	201.058	0.05217	193.216	0.01123	189.654	0.21273	174.899	0.00124	78.6938	7.54794e-05
210.614	-8.9766e-05	201.058	0.05173	193.242	0.01269	189.68	0.21227	174.925	0.00197	78.6938	-0.00107
210.614	2.39169e-05	201.097	0.05467	193.425	0.01137	189.68	0.21571	174.951	0.00252	78.6938	0.00117
210.639	-0.000259358	201.123	0.05402	193.438	0.0101	189.707	0.21533	175.018	0.000799513	78.7095	-0.000142572
210.665	-8.57281e-05	201.149	0.05683	193.464	0.01197	189.733	0.21837	174.885	0.00228	78.6938	-0.000472445
210.691	0.00010219	201.161	0.05445	193.346	0.01112	189.759	0.21916	174.925	0.000547918	78.7095	-3.63389e-05
210.691	-8.8213e-05	201.187	0.05545	193.372	0.01188	189.785	0.21787	174.938	0.0025	78.7095	-4.1933e-05
210.742	2.95079e-05	201.213	0.05759	193.399	0.01156	189.812	0.2207	174.965	0.00236	78.6938	0.000184505
210.768	0.000210282	201.239	0.05667	193.438	0.01167	189.825	0.21981	174.991	0.00231	78.7095	-0.000914139
210.794	-8.38644e-05	201.278	0.05848	193.594	0.01107	189.851	0.2223	175.018	0.00323	78.6938	-0.00174
210.781	0.000209661	201.278	0.05863	193.62	0.01381	189.904	0.2239	175.057	0.00239	78.6938	3.63419e-05
210.82	-5.43566e-05	201.304	0.05901	193.49	0.01231	189.917	0.2236	175.084	0.00231	78.6938	-0.00103
210.807	0.000151888	201.33	0.06275	193.516	0.01269	189.943	0.22517	175.11	0.000861014	78.6782	0.000634586
210.833	6.15006e-05	201.343	0.06155	193.542	0.01385	189.956	0.22633	175.137	0.00297	78.6938	0.00126
210.871	0.000101259	201.369	0.0614	193.568	0.01324	189.996	0.23007	175.163	0.0045	78.6938	0.00217
210.858	4.00686e-05	201.395	0.06288	193.594	0.01314	190.022	0.23115	175.19	0.00271	78.6938	0.000332669
210.923	-0.000200343	201.408	0.06228	193.751	0.01417	190.048	0.22959	175.216	0.00371	78.6938	0.00138
210.91	4.72126e-05	201.434	0.06628	193.79	0.01266	190.061	0.23351	175.216	0.00354	78.6938	0.000150959
210.936	5.37352e-05	201.446	0.06425	193.803	0.01327	190.1	0.23429	175.243	0.00322	78.6938	-0.00103
210.961	-0.000212767	201.485	0.06612	193.829	0.01358	190.126	0.23481	175.282	0.00486	78.6938	0.0008135
210.987	0.000186055	201.511	0.06363	193.724	0.01486	190.139	0.23504	175.282	0.00224	78.6938	-0.000542332
210.974	8.38644e-06	201.524	0.06684	193.724	0.01539	190.165	0.23658	175.282	0.00278	78.6782	0.00073243
211.026	-3.10609e-06	201.55	0.06807	193.751	0.01379	190.204	0.23612	175.296	0.00153	78.6938	-0.00145
211.039	5.52884e-05	201.589	0.06869	193.764	0.01297	190.217	0.2391	175.335	0.00393	78.6782	0.00148
211.039	-5.52884e-05	201.589	0.06782	193.79	0.01395	190.256	0.24032	175.362	0.00183	78.6782	-0.00138
211.052	-5.18717e-05	201.615	0.06861	193.959	0.01443	190.269	0.24044	175.375	0.00592	78.6782	0.00128
211.09	8.41751e-05	201.628	0.07282	193.985	0.01356	190.309	0.24227	175.415	0.00488	78.6782	-0.000148163
211.09	-0.000103433	201.641	0.07167	194.011	0.01505	190.322	0.24412	175.428	0.00425	78.6782	-0.000967254
211.103	-3.2614e-05	201.667	0.07238	194.024	0.0136	190.335	0.24601	175.468	0.00441	78.6782	-0.00113
211.129	9.31839e-06	201.693	0.07494	194.063	0.01574	190.387	0.24514	175.481	0.00222	78.6938	-0.000318691
211.155	1.18032e-05	201.706	0.07493	193.933	0.0158	190.4	0.24645	175.534	0.0034	78.6782	-0.000701678
211.167	0.000126418	201.757	0.07665	193.972	0.01454	190.413	0.24796	175.547	0.00411	78.6938	0.000273962
211.193	0.000218048	201.77	0.07858	193.985	0.01543	190.439	0.2502	175.574	0.00465	78.6938	0.00174
211.206	6.52279e-06	201.783	0.07881	194.168	0.01504	190.465	0.25126	175.6	0.00484	78.6782	0.000886183
211.232	0.000153752	201.796	0.0812	194.181	0.01602	190.491	0.25129	175.613	0.0048	78.6938	0.000944889
211.245	0.00015313	201.822	0.0816	194.207	0.01443	190.543	0.25375	175.64	0.00294	78.6782	-0.00164
211.232	0.000282344	201.848	0.08291	194.22	0.01678	190.543	0.25637	175.666	0.00518	78.6938	0.00165
211.27	-0.000122691	201.861	0.08507	194.246	0.0173	190.569	0.25485	175.68	0.00484	78.6782	-0.000178913
211.283	8.07584e-05	201.874	0.08514	194.259	0.01693	190.582	0.25674	175.719	0.00355	78.6938	0.000438898
211.296	4.34853e-05	201.9	0.08592	194.285	0.01509	190.621	0.25753	175.746	0.0038	78.6782	0.00117
211.322	0.000309677	201.913	0.08301	194.311	0.0153	190.648	0.25943	175.786	0.00608	78.7095	0.000547924
211.348	-9.3804e-05	201.939	0.0862	194.35	0.01629	190.661	0.26041	175.786	0.00574	78.6938	0.000296326
211.373	0.000136357	201.99	0.09041	194.22	0.01693	190.687	0.26136	175.838	0.00548	78.6782	0.00146
211.399	-7.51674e-05	202.016	0.08849	194.246	0.01801	190.713	0.26099	175.852	0.00515	78.6782	0.000296326
211.412	-4.47277e-05	202.016	0.08896	194.272	0.01576	190.739	0.26345	175.865	0.00404	78.6782	-0.000821886
211.438	0.000213388	202.042	0.09594	194.285	0.01699	190.765	0.26454	175.891	0.00639	78.6938	0.000875002
211.438	0.000121759	202.068	0.0919	194.311	0.01836	190.791	0.26619	175.944	0.00537	78.6782	-0.000863818
211.451	-0.000113062	202.081	0.09444	194.481	0.01612	190.804	0.2668	175.944	0.00443	78.6938	-9.22525e-05
211.476	7.39249e-05	202.107	0.09777	194.494	0.01719	190.843	0.26671	175.984	0.00741	78.6938	0.000841457
211.476	0.000208729	202.12	0.09734	194.52	0.0195	190.869	0.26765	175.997	0.00646	78.6938	0.00198
211.502	-4.00686e-05	202.172	0.09628	194.559	0.01841	190.882	0.26773	176.037	0.00524	78.6782	-0.000329873
211.541	-7.36145e-05	202.172	0.09824	194.585	0.01839	190.908	0.26907	176.064	0.00603	78.6782	-0.00252
211.541	-9.59782e-05	202.224	0.10119	194.455	0.0179	190.934	0.27362	176.077	0.00531	78.6782	0.000424921
211.579	-8.82129e-05	202.211	0.09989	194.468	0.02024	190.96	0.27319	176.117	0.00519	78.6938	9.78436e-05
211.592	0.000225502	202.237	0.10699	194.507	0.01914	190.973	0.27361	176.13	0.00541	78.6782	-0.000570288
211.592	-5.6531e-05	202.25	0.10474	194.52	0.01807	191.013	0.27522	176.156	0.00697	78.6782	0.00119
211.605	0.000172077	202.288	0.10643	194.533	0.01883	191.026	0.27506	176.183	0.00672	78.6938	0.00145
211.644	-0.000108713	202.301	0.10829	194.728	0.0177	191.065	0.27615	176.209	0.00709	78.6782	-0.00164
211.657	0.000216805	202.327	0.10792	194.741	0.01914	191.091	0.27962	176.262	0.0065	78.6938	-0.00127
211.682	-0.000120827	202.353	0.11037	194.754	0.01802	191.104	0.27766	176.289	0.00806	78.6782	0.00172
211.695	-1.24244e-06	202.353	0.11105	194.807	0.02057	191.13	0.2804	176.328	0.00688	78.6782	-0.00114
211.708	0.000150024	202.379	0.11395	194.807	0.02296	191.156	0.28119	176.342	0.00753	78.6782	-0.00111
211.721	-3.16821e-05	202.405	0.11482	194.833	0.02304	191.169	0.28024	176.368	0.00737	78.6938	0.00083866
211.747	0.000353163	202.431	0.11651	194.859	0.02101	191.208	0.28236	176.395	0.0073	78.6782	-0.000480834
211.76	-7.98266e-05	202.444	0.11342	194.728	0.02016	191.221	0.28279	176.421	0.00755	78.6938	0.000360624
211.811	0.000250662	202.47	0.11745	194.754	0.02038	191.234	0.28468	176.447	0.00767	78.6938	-0.00038858
211.811	-4.41064e-05	202.496	0.11854	194.767	0.02222	191.26	0.28479	176.461	0.00908	78.7409	0.000461263
211.798	1.95684e-05	202.522	0.12082	194.794	0.02021	191.286	0.28744	176.487	0.00813	78.7409	0.000257189
211.85	-0.000105607	202.535	0.1218	194.82	0.02289	191.312	0.28803	176.54	0.0089	78.7565	-0.00138
211.85	-3.44776e-05	202.56	0.12262	194.846	0.02155	191.339	0.2875	176.527	0.01006	78.7409	0.00192
211.876	6.83339e-05	202.56	0.12155	194.872	0.02266	191.365	0.28777	176.553	0.00903	78.7409	-0.00258
211.888	3.8205e-05	202.586	0.12392	195.028	0.02336	191.378	0.28933	176.606	0.0089	78.7409	-0.000139777
211.901	-3.72731e-06	202.612	0.12431	195.041	0.02258	191.404	0.2909	176.633	0.00971	78.7409	-0.000125799
211.94	0.000105918	202.638	0.12542	195.067	0.02369	191.43	0.29185	176.646	0.00835	78.7565	0.0014
211.94	8.51069e-05	202.664	0.12704	195.106	0.02491	191.443	0.29203	176.659	0.00942	78.8819	0.000570289
211.966	0.000116789	202.69	0.12841	195.028	0.02385	191.482	0.29201	176.686	0.00984	78.8662	5.31151e-05
211.991	4.34853e-05	202.703	0.12711	194.989	0.02523	191.508	0.2946	176.712	0.0103	78.8819	0.000609429
212.017	-2.95079e-05	202.716	0.12989	195.015	0.02432	191.534	0.29582	176.752	0.01115	78.8662	-0.000877797
212.03	0.000224881	202.742	0.1332	195.041	0.02307	191.56	0.29345	176.765	0.01059	78.8819	0.000964459
212.043	-0.000116789	202.768	0.13049	195.054	0.02453	191.56	0.29672	176.805	0.01219	78.8819	0.000531151
212.069	-5.83945e-05	202.794	0.1312	195.25	0.02512	191.599	0.29566	176.831	0.01362	78.8506	-0.00013139
212.056	6.52288e-06	202.807	0.13484	195.302	0.02578	191.651	0.29602	176.871	0.01203	78.8662	-0.000139777
212.094	-3.47882e-05	202.832	0.1359	195.328	0.02554	191.651	0.2988	176.884	0.01251	78.8662	0.000598244
212.107	9.31739e-07	202.845	0.13305	195.367	0.02468	191.678	0.29944	176.937	0.01339	78.8819	3.91375e-05
212.12	3.60306e-05	202.871	0.13752	195.224	0.02603	191.717	0.29975	176.951	0.01529	78.8662	-0.000475241
212.146	0.000127971	202.884	0.13769	195.237	0.02613	191.73	0.30204	176.977	0.01416	78.8662	0.00181
212.185	3.572e-05	202.923	0.14034	195.25	0.02714	191.743	0.30077	177.017	0.015	78.8662	-0.000802318
212.185	0.000279237	202.949	0.13864	195.276	0.02476	191.769	0.30392	177.043	0.01643	78.8819	0.00108
212.21	-4.06898e-05	202.949	0.14061	195.289	0.02855	191.795	0.30374	177.056	0.01861	78.8819	0.000109026
212.197	-1.14925e-05	202.975	0.14142	195.315	0.02636	191.821	0.3036	177.07	0.01566	78.8819	0.00221
212.223	-0.000248798	203.001	0.14306	195.328	0.02856	191.834	0.30337	177.149	0.01822	78.8819	0.000807909
212.249	7.76523e-06	203.027	0.14208	195.354	0.02814	191.86	0.30576	177.189	0.01827	78.8819	-0.0013
212.288	0.000125797	203.04	0.14392	195.38	0.03245	191.886	0.30626	177.189	0.01828	78.8506	0.00108
212.313	4.31747e-05	203.04	0.14415	195.393	0.02887	191.912	0.30723	177.229	0.01895	78.8976	-0.000676519
212.3	-3.75836e-05	203.079	0.14714	195.419	0.02833	191.925	0.30696	177.202	0.02122	78.8819	-0.000978436
212.326	-8.85236e-05	203.13	0.14736	195.472	0.03019	191.964	0.30913	177.242	0.01933	78.8662	-0.0012
212.352	5.24929e-05	203.117	0.14943	195.472	0.02819	191.977	0.31069	177.255	0.02233	78.8819	0.000673723
212.352	4.41065e-05	203.143	0.14893	195.498	0.0315	192.003	0.31154	177.282	0.02064	78.8662	-0.00187
212.378	-2.1432e-05	203.156	0.15072	195.524	0.03257	192.03	0.3109	177.321	0.0236	78.8819	0.000779954
212.391	0.000126107	203.182	0.15206	195.55	0.03191	192.056	0.31125	177.348	0.02475	78.8662	0.00105
212.416	4.96975e-05	203.208	0.15112	195.576	0.03347	192.082	0.31145	177.348	0.02685	78.8662	-0.00121
212.429	0.000128592	203.234	0.15558	195.602	0.03293	192.108	0.31188	177.387	0.02895	78.8662	0.00172
212.455	3.4167e-05	203.26	0.15524	195.628	0.03258	192.134	0.31454	177.401	0.03036	78.8506	0.000447285
212.481	-5.43566e-05	203.273	0.15436	195.654	0.03458	192.16	0.31585	177.427	0.03068	78.8976	0.000489218
212.506	2.7023e-05	203.286	0.15683	195.667	0.03349	192.173	0.31574	177.454	0.03106	78.8662	-0.00268
212.506	9.59782e-05	203.325	0.15831	195.68	0.03514	192.199	0.3177	177.48	0.03355	78.8976	0.00125
212.519	0.000185434	203.351	0.15792	195.706	0.03492	192.225	0.31921	177.507	0.03473	78.8819	-0.000774362
212.545	3.0129e-05	203.377	0.15801	195.732	0.03625	192.251	0.32047	177.52	0.03626	78.8662	-8.10704e-05
212.558	0.000199411	203.415	0.15773	195.745	0.03634	192.29	0.32008	177.546	0.03641	78.8662	0.00118
212.558	0.000306261	203.415	0.15986	195.771	0.03727	192.303	0.32087	177.586	0.03853	78.8662	-0.000299122
212.584	0.000182638	203.441	0.16014	195.811	0.03764	192.329	0.32058	177.613	0.03889	78.8662	-0.00164
212.622	5.77733e-05	203.467	0.16225	195.824	0.03813	192.369	0.3227	177.639	0.03882	78.8819	0.00249
212.635	1.14925e-05	203.48	0.16225	195.98	0.03838	192.395	0.32399	177.652	0.04329	78.8976	-0.000296326
212.635	3.69625e-05	203.519	0.16512	196.006	0.04017	192.408	0.32512	177.692	0.04123	78.8819	-0.000771567
212.635	0.000154062	203.519	0.16506	195.889	0.03945	192.447	0.32365	177.705	0.04381	78.8819	-0.00097564
212.687	-5.43566e-05	203.545	0.1631	195.902	0.04055	192.46	0.32576	177.718	0.04396	78.7095	-0.00167
212.687	-4.53488e-05	203.571	0.16598	195.915	0.03886	192.473	0.32538	177.745	0.04859	78.7095	0.000285144
212.738	0.000137289	203.597	0.16597	195.954	0.04108	192.499	0.32821	177.785	0.0509	78.6938	-0.00124
212.725	-7.79626e-05	203.61	0.16764	195.967	0.04091	192.538	0.32802	177.811	0.05366	78.6938	0.00107
212.751	0.000199411	203.623	0.16749	195.993	0.04128	192.551	0.32904	177.864	0.05284	78.7095	0.00036901
212.777	-6.86446e-05	203.649	0.16882	196.019	0.04325	192.577	0.32854	177.851	0.05505	78.7095	-0.000187303
212.815	0.000151577	203.661	0.17009	196.032	0.04351	192.59	0.32908	177.877	0.056	78.7095	-0.000740816
212.803	0.000168971	203.687	0.167	196.058	0.04288	192.629	0.33256	177.891	0.05652	78.7252	0.00121
212.828	0.000105296	203.726	0.17018	196.071	0.04372	192.655	0.33282	177.917	0.05687	78.7252	0.0022
212.854	-2.60911e-05	203.739	0.17296	196.097	0.04526	192.681	0.33236	177.944	0.06122	78.7095	0.00156
212.867	0.000101258	203.778	0.17162	196.123	0.04326	192.694	0.33276	177.957	0.06084	78.7095	-0.000740816
212.867	-3.10609e-06	203.791	0.17182	196.136	0.04823	192.708	0.33416	177.996	0.06407	78.7095	-0.000410943
212.88	-3.10656e-07	203.817	0.17303	196.176	0.04624	192.721	0.33501	178.01	0.06556	78.7252	-0.000897366
212.918	1.39774e-05	203.83	0.17359	196.202	0.04662	192.747	0.33659	178.049	0.06866	78.7252	-0.00102
212.931	6.52279e-05	203.856	0.17366	196.241	0.04668	192.786	0.33577	178.076	0.07077	78.7095	-8.9457e-05
212.957	0.000212767	203.856	0.17578	196.254	0.04978	192.799	0.33655	178.102	0.07179	78.7095	-0.00255
212.97	5.59096e-06	203.882	0.17643	196.28	0.05049	192.825	0.33791	178.116	0.07159	78.7095	-0.0011
212.97	0.000201585	203.908	0.17561	196.293	0.0513	192.851	0.33938	178.129	0.07363	78.7252	-0.00133
212.996	8.38644e-05	203.934	0.17854	196.319	0.05147	192.877	0.33988	178.182	0.07632	78.7095	0.00118
213.047	0.00024507	203.946	0.17742	196.332	0.05115	192.89	0.34074	178.195	0.07975	78.7252	-0.000366215
213.047	0.000113062	203.959	0.17871	196.358	0.0519	192.916	0.34082	178.208	0.07873	78.7095	-0.00151
213.06	-4.34852e-06	203.998	0.17805	196.528	0.05315	192.942	0.3406	178.235	0.08084	78.7252	0.00133
213.099	-8.16901e-05	204.024	0.18187	196.554	0.05344	192.981	0.34316	178.261	0.08147	78.7252	-0.000145367
213.112	0.0002401	204.037	0.18034	196.567	0.05424	192.994	0.34327	178.288	0.08157	78.7252	0.00162
213.124	8.88342e-05	204.05	0.18144	196.58	0.05643	193.007	0.34374	178.314	0.0847	78.7252	-0.00292
213.124	0.000110577	204.076	0.1803	196.619	0.05633	193.033	0.34409	178.354	0.08733	78.7095	0.00223
213.137	0.000209351	204.102	0.18053	196.502	0.05895	193.06	0.34546	178.38	0.08858	78.7252	0.000810704
213.163	0.000148471	204.115	0.18193	196.515	0.05972	193.086	0.34398	178.38	0.08786	78.7252	0.000891774
213.176	0.000202517	204.141	0.18235	196.541	0.06092	193.112	0.34772	178.433	0.09053	78.7252	-0.000246007
213.215	-0.000119274	204.167	0.18354	196.554	0.06205	193.138	0.34579	178.433	0.09103	78.7252	-0.000315895
213.215	-3.10611e-07	204.193	0.18425	196.58	0.06152	193.164	0.34743	178.473	0.09235	78.7095	-0.000139777
213.24	8.07584e-06	204.206	0.18481	196.619	0.06255	193.19	0.34905	178.5	0.09384	78.7252	0.000771563
213.24	6.92658e-05	204.231	0.1848	196.632	0.06366	193.216	0.3492	178.5	0.09814	78.7252	0.00063179
213.279	0.00014288	204.244	0.18466	196.671	0.06592	193.242	0.35053	178.553	0.09794	78.7252	-0.00118
213.292	0.000133251	204.27	0.1858	196.827	0.06481	193.255	0.34925	178.566	0.10193	78.7095	-0.00099521
213.305	-2.1432e-05	204.283	0.1875	196.854	0.06532	193.281	0.35056	178.579	0.09779	78.7095	-0.00145
213.305	6.42962e-05	204.309	0.18607	196.88	0.06671	193.307	0.35108	178.619	0.10108	78.7252	0.00138
213.318	-1.55304e-06	204.322	0.18599	196.906	0.06754	193.346	0.35203	178.645	0.10213	78.7252	0.000148163
213.369	-2.45381e-05	204.348	0.18816	196.775	0.07191	193.359	0.3506	178.672	0.10435	78.7095	0.000768771
213.369	0.000154994	204.387	0.18908	196.827	0.07159	193.385	0.35094	178.685	0.10453	78.7095	-0.000905752
213.408	-0.000131698	204.387	0.1906	196.84	0.07202	193.399	0.35468	178.711	0.10597	78.7252	-7.26838e-05
213.408	0.000218669	204.413	0.19056	196.854	0.07363	193.425	0.35524	178.738	0.10743	78.7095	-0.00094489
213.433	-9.50463e-05	204.439	0.18813	196.88	0.07646	193.464	0.35706	178.751	0.10845	78.7409	0.000754793
213.421	0.000141327	204.465	0.19136	196.893	0.07611	193.477	0.35577	178.778	0.11047	78.7409	0.000928116
213.472	0.000169282	204.478	0.1906	196.932	0.07716	193.503	0.35729	178.831	0.11266	78.7252	0.00014257
213.472	-6.77129e-05	204.503	0.19223	196.932	0.07648	193.516	0.35769	178.831	0.11074	78.7252	-0.000754794
213.472	-1.21137e-05	204.516	0.19358	196.971	0.07981	193.542	0.35641	178.857	0.11393	78.7252	0.000830271
213.511	0.000149713	204.542	0.19141	196.997	0.07985	193.555	0.35709	178.883	0.11701	78.7565	0.000536742
213.524	1.95684e-05	204.568	0.19456	197.023	0.08043	193.594	0.3594	178.91	0.11656	78.7722	0.00102
213.562	1.21138e-05	204.581	0.19457	197.036	0.0818	193.62	0.36171	178.936	0.11793	78.7565	0.00044449
213.575	4.22428e-05	204.594	0.1949	197.206	0.08184	193.646	0.3605	178.95	0.12171	78.7565	-0.00131
213.562	-5.7152e-05	204.633	0.19574	197.219	0.08612	193.672	0.36122	178.976	0.12045	78.7565	0.000883388
213.588	0.00010716	204.659	0.19581	197.245	0.08535	193.685	0.3635	179.003	0.12061	78.7565	0.000888979
213.588	2.48487e-05	204.672	0.19711	197.258	0.0876	193.711	0.36242	179.042	0.12326	78.7565	-0.000271166
213.614	4.75232e-05	204.698	0.19533	197.14	0.08769	193.738	0.36423	179.069	0.12548	78.7565	-0.00257
213.639	2.73336e-05	204.724	0.19703	197.179	0.08739	193.751	0.36376	179.082	0.12574	78.7722	-0.00193
213.678	-4.03792e-06	204.75	0.19558	197.193	0.09102	193.777	0.36552	179.109	0.12813	78.7565	0.00115
213.678	-8.38644e-06	204.75	0.19908	197.219	0.09129	193.803	0.36697	179.135	0.12933	78.7565	-0.000391371
213.691	-3.26139e-05	204.75	0.19711	197.219	0.09311	193.816	0.36898	179.162	0.1276	78.7722	-0.000542333
213.73	-0.000236684	204.775	0.19727	197.375	0.09361	193.855	0.36766	179.188	0.12882	78.7722	0.00108
213.755	-0.000103122	204.801	0.19992	197.44	0.0949	193.855	0.3672	179.201	0.13122	78.7722	0.000198483
213.742	2.73336e-05	204.84	0.19967	197.44	0.09626	193.868	0.36728	179.241	0.13223	78.7722	0.00189
213.781	0.000129213	204.853	0.20015	197.466	0.09693	193.894	0.36951	179.254	0.13266	78.7722	0.000550719
213.768	0.0001171	204.866	0.20191	197.479	0.09749	193.92	0.37048	179.281	0.13248	78.7565	0.00126
213.794	-7.29931e-05	204.892	0.19931	197.505	0.09924	193.946	0.37038	179.307	0.1353	78.7722	-0.000416534
213.845	-1.67729e-05	204.918	0.20343	197.545	0.09898	193.998	0.37321	179.32	0.13579	78.7722	1.39777e-05
213.858	0.00024507	204.918	0.2036	197.532	0.10272	193.985	0.37061	179.36	0.13594	78.7722	0.00115
213.884	9.56675e-05	204.944	0.20149	197.584	0.10411	194.037	0.37304	179.373	0.13917	78.7722	-0.000707269
213.884	9.59781e-05	204.97	0.20356	197.571	0.10505	194.037	0.37507	179.4	0.14073	78.7722	0.00010623
213.884	-0.000114615	204.996	0.20496	197.61	0.1073	194.076	0.37559	179.426	0.14023	78.7722	0.00154
213.91	0.000193509	205.022	0.20432	197.623	0.10624	194.103	0.37529	179.44	0.14194	78.7722	0.00186
213.948	3.10609e-05	205.035	0.20465	197.636	0.10823	194.116	0.37488	179.479	0.14443	78.7565	-0.000603835
213.948	0.000101259	205.06	0.20735	197.662	0.10994	194.142	0.37694	179.493	0.14502	78.7722	-0.00138
213.948	6.02581e-05	205.086	0.20695	197.688	0.10989	194.168	0.37854	179.519	0.14444	78.7722	0.00063179
213.987	7.7031e-05	205.099	0.20602	197.701	0.11282	194.194	0.37832	179.545	0.14689	78.7722	0.00173
214	-6.21217e-07	205.125	0.20723	197.74	0.11423	194.207	0.38241	179.572	0.14763	78.7722	0.00198
214.052	4.22428e-05	205.151	0.2077	197.779	0.11582	194.22	0.38169	179.612	0.15021	78.7722	-0.000875001
214.026	-9.13191e-05	205.177	0.20912	197.805	0.11795	194.259	0.3821	179.612	0.14956	78.7565	0.00133
214.039	-0.000145054	205.19	0.20787	197.844	0.11954	194.272	0.38319	179.638	0.15356	78.7565	2.7955e-06
214.064	-0.000196926	205.216	0.20821	197.844	0.11656	194.311	0.3816	179.678	0.15465	78.7409	0.000190096
214.103	0.000231714	205.242	0.20961	197.844	0.12003	194.337	0.38305	179.704	0.15515	78.7722	-0.000109026
214.116	-1.77047e-05	205.255	0.2086	197.87	0.12257	194.35	0.38389	179.731	0.15741	78.7722	0.000335464
214.142	-4.65913e-05	205.268	0.21127	197.897	0.12352	194.376	0.38398	179.757	0.15955	78.7722	-0.000251598
214.155	0.000173009	205.294	0.21142	197.923	0.12509	194.402	0.38633	179.771	0.15816	78.7565	0.00116
214.18	8.0137e-05	205.32	0.21107	197.936	0.12493	194.429	0.38668	179.81	0.16105	78.7565	0.00036901
214.18	-0.00012238	205.345	0.2142	197.962	0.12783	194.468	0.38911	179.85	0.16128	78.7565	0.00164
214.18	-1.24244e-05	205.358	0.21243	197.975	0.12804	194.468	0.38697	179.863	0.16316	78.7722	0.00156
214.219	5.59097e-06	205.371	0.21401	198.001	0.12976	194.494	0.38914	179.89	0.16653	78.7565	0.00108
214.232	0.000245381	205.41	0.21409	198.053	0.13164	194.52	0.39219	179.916	0.16685	78.7722	0.000872205
214.245	0.000155926	205.41	0.21136	198.079	0.13309	194.546	0.3919	179.956	0.16928	78.7722	-0.000707269
214.258	9.10085e-05	205.436	0.21485	198.092	0.13412	194.559	0.39086	179.969	0.16867	78.7565	-0.000120208
214.296	8.1069e-05	205.462	0.21516	198.105	0.13457	194.598	0.394	179.996	0.16918	78.7565	-0.000944889
214.296	-5.90157e-06	205.475	0.21691	198.118	0.13697	194.637	0.39503	180.009	0.17176	78.7879	0.000852637
214.335	0.000205623	205.514	0.21648	198.131	0.1365	194.65	0.39528	180.048	0.17446	78.7722	-0.00131
214.348	7.5478e-05	205.527	0.21707	198.17	0.13956	194.663	0.39614	180.074	0.17717	78.7565	0.000648563
214.348	-0.000113061	205.54	0.2173	198.196	0.13929	194.676	0.39583	180.088	0.17768	78.7565	0.000522764
214.373	0.000195373	205.566	0.22155	198.209	0.14043	194.702	0.39634	180.101	0.17848	78.7565	0.000617812
214.386	0.000189472	205.579	0.2176	198.236	0.1427	194.741	0.39876	180.14	0.18074	78.7722	-0.000399761
214.412	0.000311541	205.604	0.21929	198.118	0.14552	194.754	0.3997	180.153	0.18377	78.7722	0.000696086
214.412	3.63413e-05	205.643	0.22144	198.144	0.14521	194.781	0.40042	180.18	0.18517	78.7565	0.000791135
214.451	0.000177047	205.643	0.2212	198.157	0.14741	194.807	0.40135	180.219	0.18626	78.7722	-0.000796725
214.464	0.000186987	205.669	0.22135	198.17	0.14821	194.82	0.40348	180.245	0.18555	78.7565	-0.00107
214.489	9.1319e-05	205.682	0.22292	198.196	0.14989	194.859	0.40124	180.272	0.18944	78.7722	-0.0013
214.502	0.000332352	205.708	0.22376	198.223	0.1498	194.872	0.40394	180.285	0.19054	78.7722	0.00152
214.515	-4.65913e-06	205.747	0.22171	198.249	0.15106	194.898	0.40549	180.311	0.19398	78.7722	-0.000944889
214.528	-0.000106228	205.747	0.22262	198.275	0.15317	194.924	0.40669	180.324	0.19542	78.7722	-0.000559106
214.541	8.38643e-05	205.773	0.22436	198.431	0.15339	194.95	0.40956	180.377	0.19722	78.7722	0.000718451
214.567	-2.51593e-05	205.799	0.22652	198.34	0.15607	194.976	0.40916	180.39	0.19901	78.7565	0.000385783
214.579	0.000149403	205.812	0.22525	198.327	0.15589	194.989	0.41005	180.416	0.20047	78.7565	0.000897365
214.592	0.000160274	205.825	0.2231	198.353	0.15936	195.028	0.40885	180.429	0.20107	78.7565	0.000413738
214.618	-0.000173631	205.851	0.22748	198.366	0.16097	195.041	0.413	180.456	0.20344	78.7565	-0.000363419
214.631	0.000207487	205.889	0.22666	198.405	0.1618	195.08	0.41469	180.521	0.2049	78.7565	0.000575879
214.644	1.02501e-05	205.902	0.22733	198.431	0.16143	195.08	0.41546	180.508	0.20624	78.7722	0.00114
214.631	-1.08713e-05	205.915	0.22671	198.457	0.1618	195.106	0.41448	180.534	0.20964	78.7722	-0.000234822
214.682	-3.85155e-05	205.941	0.22816	198.47	0.16518	195.133	0.41592	180.548	0.21063	78.7565	-0.000293531
214.682	-1.64623e-05	205.954	0.22707	198.496	0.16653	195.159	0.41578	180.587	0.21405	78.7565	0.000466851
214.721	4.03792e-06	205.993	0.23069	198.509	0.16734	195.185	0.42015	180.613	0.21323	78.7722	0.00144
214.721	-5.46671e-05	206.019	0.23205	198.535	0.16827	195.198	0.42009	180.626	0.21521	78.7565	0.000735224
214.76	0.000368693	206.045	0.23087	198.548	0.17036	195.224	0.41981	180.653	0.21812	78.7565	0.000363419
214.76	0.000179532	206.084	0.23347	198.575	0.17115	195.25	0.42118	180.666	0.22082	78.7879	-0.00131
214.76	0.00025004	206.084	0.23265	198.601	0.17342	195.276	0.42407	180.705	0.21893	78.7722	-0.000352237
214.798	0.000144744	206.11	0.23386	198.627	0.17448	195.302	0.42537	180.718	0.22323	78.7722	-0.000707269
214.811	0.000186676	206.136	0.23214	198.653	0.17374	195.328	0.42359	180.758	0.2223	78.7565	0.0005004
214.837	8.666e-05	206.149	0.2331	198.666	0.17697	195.341	0.42623	180.784	0.22571	78.7722	-0.0025
214.837	0.000185434	206.161	0.23438	198.679	0.17859	195.367	0.42746	180.797	0.22795	78.7565	-0.000662541
214.863	0.000214942	206.187	0.23501	198.718	0.17978	195.393	0.42762	180.81	0.22978	78.7722	0.000528355
214.888	0.000181085	206.2	0.23576	198.731	0.17959	195.419	0.42882	180.85	0.22893	78.7722	0.000243211
214.914	9.41145e-05	206.213	0.23734	198.757	0.18066	195.458	0.43245	180.876	0.22961	78.7565	-0.00133
214.927	-1.80154e-05	206.239	0.23673	198.783	0.18166	195.458	0.43334	180.902	0.23468	78.7565	-0.000802316
214.914	-4.03792e-06	206.252	0.23923	198.796	0.1841	195.498	0.43611	180.915	0.23631	78.7565	0.000765975
214.927	3.4167e-05	206.278	0.24205	198.822	0.18603	195.511	0.43772	180.942	0.23536	78.7565	-0.000243211
214.953	9.00766e-06	206.304	0.23973	198.835	0.185	195.55	0.43879	180.968	0.23809	78.7722	-0.000953276
214.991	9.10084e-05	206.33	0.24051	198.848	0.18756	195.563	0.43869	180.994	0.24177	78.7722	-0.000816295
215.017	4.22428e-05	206.343	0.24026	198.887	0.19066	195.576	0.44133	181.007	0.24128	78.7565	-0.000704473
215.03	-2.11214e-05	206.356	0.2415	198.9	0.1901	195.615	0.4442	181.06	0.24337	78.7722	-0.00154
215.03	7.64098e-05	206.382	0.24115	198.927	0.19202	195.628	0.44622	181.073	0.24436	78.7565	0.00184
215.069	0.000192888	206.395	0.24252	198.953	0.19124	195.654	0.44591	181.099	0.24487	78.7722	0.0012
215.056	-5.87051e-05	206.421	0.24191	198.992	0.19369	195.719	0.44837	181.126	0.24603	78.7565	-1.95687e-05
215.069	-4.00686e-05	206.446	0.24343	199.005	0.19404	195.758	0.44967	181.139	0.24969	78.7722	-0.000679313
215.12	0.000182017	206.472	0.24768	199.031	0.19571	195.784	0.45164	181.178	0.25219	78.7722	-0.00071845
215.12	4.90762e-05	206.485	0.24577	199.044	0.19605	195.797	0.45469	181.205	0.2517	78.7722	0.000346646
215.146	-0.000221464	206.511	0.24486	199.057	0.19743	195.811	0.45628	181.205	0.25383	78.7565	9.78485e-05
215.159	-0.000205623	206.524	0.24654	199.083	0.19853	195.797	0.45996	181.218	0.25413	78.7722	-0.000914138
215.185	0.000124554	206.563	0.24784	199.109	0.20026	195.824	0.45991	181.257	0.25697	78.7879	-5.5926e-06
215.197	-0.000267124	206.563	0.24911	199.135	0.20014	195.85	0.46134	181.27	0.25759	78.7722	9.22524e-05
215.223	0.000198479	206.589	0.24983	199.148	0.20244	195.863	0.46318	181.297	0.25836	78.7565	0
215.223	-0.000278306	206.615	0.2493	199.187	0.20343	195.889	0.46634	181.323	0.2585	78.7722	9.5048e-05
215.236	4.1311e-05	206.628	0.25207	199.187	0.20523	195.915	0.46797	181.336	0.26144	78.7722	0.000628994
215.262	-4.00686e-05	206.654	0.2522	199.213	0.20747	195.928	0.46892	181.375	0.26268	78.7722	-0.000517173
215.275	-1.11819e-05	206.68	0.25291	199.239	0.20936	195.993	0.47319	181.389	0.26519	78.7565	-0.000111821
215.3	0.000114615	206.693	0.25311	199.266	0.20646	195.967	0.47524	181.428	0.26592	78.7565	0.000209665
215.3	-3.9758e-05	206.731	0.2539	199.292	0.21176	195.98	0.47595	181.467	0.26662	78.7722	0.00115
215.339	3.9758e-05	206.744	0.25215	199.305	0.21235	196.019	0.47576	181.481	0.26708	78.7565	-0.00107
215.365	0.00012238	206.783	0.25452	199.331	0.21113	196.11	0.48001	181.494	0.26934	78.7565	0.0013
215.378	0.000106849	206.796	0.25489	199.357	0.2125	196.097	0.47948	181.507	0.27149	78.7565	-0.000984028
215.378	0.000253146	206.809	0.25461	199.37	0.21294	196.084	0.48187	181.546	0.27022	78.7565	-0.00158
215.391	8.35538e-05	206.861	0.25583	199.422	0.21499	196.058	0.48464	181.559	0.27351	78.7565	0.000673723
215.416	0.000346018	206.861	0.25826	199.422	0.21569	196.163	0.48817	181.586	0.27544	78.7565	-0.000830272
215.442	0.000247555	206.874	0.25995	199.461	0.21826	196.176	0.4897	181.612	0.27663	78.7252	-0.000603834
215.455	5.93263e-05	206.887	0.25827	199.461	0.21998	196.215	0.49074	181.625	0.27664	78.7409	0.000111821
215.455	7.29931e-05	206.913	0.26033	199.474	0.21777	196.228	0.4942	181.664	0.27713	78.7409	-0.000791135
215.481	-2.48488e-05	206.926	0.25772	199.513	0.2209	196.254	0.49328	181.691	0.27969	78.7409	0.00178
215.481	-0.000244449	206.952	0.25978	199.539	0.22027	196.28	0.49683	181.704	0.28069	78.7565	0.00214
215.519	0.000108713	206.952	0.26267	199.565	0.22241	196.306	0.49732	181.73	0.28081	78.7565	0.00133
215.532	-0.000118963	206.99	0.26089	199.578	0.22185	196.332	0.49851	181.756	0.2834	78.7722	0.000268371
215.558	0.000145986	207.003	0.26244	199.605	0.22377	196.332	0.50322	181.77	0.28306	78.7565	0.000587063
215.545	0.000105296	207.016	0.26241	199.631	0.22582	196.371	0.50197	181.809	0.28552	78.7565	-0.00098123
215.571	8.4175e-05	207.055	0.26338	199.657	0.22844	196.397	0.50446	181.822	0.28305	78.8192	0.000145367
215.597	9.84631e-05	207.055	0.26446	199.67	0.22823	196.41	0.50542	181.835	0.28788	78.7722	-0.000634585
215.609	-4.34853e-05	207.081	0.26373	199.683	0.23162	196.436	0.5073	181.875	0.28597	78.8192	0.000218051
215.635	0.000154683	207.107	0.26536	199.709	0.22899	196.462	0.50997	181.901	0.28912	78.8192	-0.00036901
215.648	2.20533e-05	207.12	0.26716	199.735	0.23197	196.488	0.51083	181.914	0.28976	78.8192	0.000651358
215.661	-4.03792e-05	207.159	0.26803	199.761	0.2321	196.502	0.51349	181.94	0.29301	78.8036	0.000863818
215.687	-8.69706e-06	207.159	0.26779	199.774	0.23121	196.528	0.51644	181.967	0.29401	78.9446	-0.000315895
215.7	0.000154994	207.185	0.26964	199.8	0.23283	196.567	0.51584	181.993	0.29321	78.929	0.00076318
215.712	8.07584e-06	207.211	0.27013	199.826	0.23633	196.58	0.51817	182.006	0.29387	78.9446	0.000696087
215.725	9.53569e-05	207.224	0.27014	199.852	0.23559	196.593	0.51735	182.046	0.29527	78.9446	0.000159343
215.725	0.000169282	207.25	0.273	199.865	0.23577	196.632	0.51847	182.059	0.29419	78.9446	-0.000833067
215.777	6.119e-05	207.263	0.27194	199.891	0.23924	196.632	0.5198	182.085	0.29886	78.9603	0.000631789
215.79	0.000277995	207.288	0.27258	199.904	0.23861	196.658	0.52242	182.124	0.29799	78.9603	-8.3866e-06
215.803	0.000200032	207.314	0.27414	199.944	0.24072	196.697	0.52531	182.151	0.30067	78.9603	-0.00134
215.815	0.000171767	207.327	0.27372	199.97	0.24104	196.71	0.52551	182.151	0.30034	78.9603	-0.00021246
215.815	8.4175e-05	207.366	0.27389	199.996	0.24138	196.723	0.528	182.177	0.30091	78.976	-0.001
215.854	0.000276131	207.392	0.27498	199.996	0.24361	196.749	0.52688	182.203	0.30352	78.9603	0.00125
215.841	0.000182328	207.405	0.27683	200.022	0.24309	196.762	0.5285	182.23	0.30154	78.9446	0.0016
215.854	-4.62808e-05	207.418	0.27594	200.048	0.24432	196.788	0.53042	182.243	0.30399	78.9916	-0.00108
215.893	-0.000102501	207.444	0.27627	200.048	0.2477	196.814	0.53344	182.282	0.30486	78.9603	-0.0011
215.918	0.000198479	207.47	0.27819	200.073	0.2455	196.84	0.53292	182.308	0.30536	78.9446	0.000584266
215.944	-0.000139774	207.509	0.28098	200.125	0.24463	196.854	0.53415	182.335	0.30572	78.9446	0.000232029
215.944	5.96368e-05	207.509	0.28053	200.125	0.24942	196.88	0.53644	182.348	0.30842	78.9133	0.000444489
215.97	2.67124e-05	207.535	0.27889	200.138	0.24956	196.906	0.53793	182.361	0.30894	78.9446	-0.000363419
215.97	0.000156858	207.548	0.28024	200.177	0.25026	196.932	0.53882	182.387	0.30944	78.929	0.00128
216.009	-6.21218e-05	207.56	0.28386	200.19	0.24971	196.945	0.54152	182.413	0.31118	78.8036	0.00036901
216.021	4.78338e-05	207.599	0.28291	200.203	0.25132	196.971	0.54256	182.44	0.31498	78.8036	-0.000181709
216.021	0.000141327	207.625	0.28244	200.242	0.25226	196.997	0.54486	182.466	0.311	78.7879	0.00181
216.047	0.000212457	207.638	0.28405	200.255	0.25205	197.023	0.54725	182.479	0.31446	78.8192	-0.000511582
216.073	-2.36063e-05	207.664	0.28431	200.281	0.25566	197.049	0.54524	182.505	0.31549	78.9446	0.00174
216.099	9.31827e-06	207.69	0.28485	200.294	0.25516	197.075	0.5486	182.532	0.31556	78.976	-0.000682109
216.073	-0.000196616	207.703	0.28714	200.32	0.25663	197.075	0.548	182.571	0.31697	78.9446	0.000296328
216.124	7.45462e-06	207.703	0.28744	200.345	0.25785	197.114	0.551	182.584	0.31889	78.9446	0.000257189
216.137	0.000123001	207.742	0.28526	200.358	0.2572	197.127	0.55126	182.597	0.32166	78.9446	0.00115
216.15	0.000118963	207.742	0.28953	200.371	0.25866	197.153	0.55516	182.624	0.32102	78.9603	-0.000634585
216.176	-0.000104054	207.768	0.28719	200.436	0.25916	197.166	0.55361	182.663	0.32219	78.929	-0.00128
216.189	0.000151267	207.781	0.28903	200.423	0.26049	197.193	0.55655	182.676	0.32284	78.9603	-0.000167732
216.215	-9.69101e-05	207.807	0.28761	200.462	0.2614	197.232	0.55726	182.703	0.32235	78.9603	-0.000642972
216.215	-7.14401e-06	207.82	0.28987	200.475	0.26278	197.232	0.55796	182.729	0.32455	78.9446	-0.00122
216.24	-4.65913e-06	207.845	0.29048	200.488	0.26441	197.258	0.56017	182.729	0.32482	78.9603	-0.00218
216.227	-0.000107781	207.845	0.29245	200.514	0.26337	197.284	0.56174	182.768	0.3262	78.929	0.00102
216.279	7.76522e-05	207.858	0.29116	200.527	0.26627	197.297	0.56293	182.781	0.32977	78.9446	0.000598243
216.266	-7.20613e-05	207.871	0.29336	200.553	0.26552	197.336	0.5628	182.821	0.32871	79.0073	-0.00102
216.305	-0.000116168	207.897	0.29222	200.566	0.26799	197.375	0.56644	182.847	0.32844	79.0073	0.00223
216.318	0.000299738	207.91	0.29416	200.579	0.26678	197.375	0.56732	182.873	0.33252	79.0073	-0.000975639
216.343	1.92578e-05	207.923	0.29305	200.617	0.26972	197.388	0.57088	182.873	0.33347	78.7722	0.00259
216.369	-6.33644e-05	207.949	0.29404	200.643	0.2683	197.414	0.57084	182.9	0.33356	78.7722	-0.000670927
216.382	9.28721e-05	207.975	0.29647	200.656	0.27031	197.44	0.57274	182.926	0.33441	78.7565	7.26838e-05
216.395	3.75838e-05	207.988	0.29686	200.682	0.27029	197.453	0.57272	182.952	0.33524	78.7565	0.000251598
216.382	-4.34853e-05	208.001	0.29703	200.695	0.27162	197.479	0.57586	182.979	0.33545	78.7565	0.00127
216.421	8.13796e-05	208.027	0.29718	200.708	0.27053	197.505	0.57623	182.992	0.33926	78.7565	-0.00021246
216.433	0.000131388	208.053	0.29925	200.734	0.27107	197.532	0.57779	183.018	0.33816	78.8036	-0.000628994
216.459	7.05083e-05	208.066	0.29918	200.76	0.27439	197.545	0.5833	183.044	0.33952	78.7879	0.000461262
216.485	0.000100016	208.066	0.30052	200.773	0.2751	197.571	0.57993	183.071	0.34125	78.7879	-0.00253
216.485	-0.000190714	208.104	0.30202	200.812	0.27593	197.584	0.58146	183.084	0.34236	78.7879	0.000444489
216.524	3.04397e-05	208.117	0.3034	200.812	0.27603	197.61	0.5848	183.123	0.33902	78.7879	-0.000218052
216.536	0.000287935	208.13	0.30155	200.838	0.27734	197.636	0.58581	183.136	0.34091	78.7722	-0.00151
216.536	0.000159653	208.156	0.30312	200.864	0.27708	197.649	0.58557	183.163	0.34486	78.7879	-0.000338259
216.549	-2.20532e-05	208.169	0.30466	200.889	0.27939	197.675	0.58821	183.176	0.34469	78.7879	8.9457e-05
216.575	-2.54698e-05	208.195	0.30432	200.902	0.27895	197.701	0.59002	183.202	0.34659	78.7879	-0.000894569
216.588	0.000202517	208.208	0.3042	200.928	0.27838	197.727	0.59025	183.228	0.34607	78.7722	0.00103
216.614	8.72811e-05	208.221	0.30775	200.928	0.28024	197.74	0.59182	183.254	0.34756	78.7722	0.000570288
216.614	-6.08794e-05	208.247	0.30656	200.954	0.28225	197.766	0.5928	183.32	0.34695	78.7879	-0.000575879
216.639	-0.000105607	208.299	0.30816	200.993	0.28339	197.779	0.59428	183.36	0.34853	78.7722	0.00058147
216.665	0.000121759	208.286	0.30706	201.006	0.28358	197.844	0.59558	183.373	0.35075	78.7879	0.000237623
216.652	7.42355e-05	208.338	0.31014	201.019	0.28397	197.831	0.59741	183.399	0.35366	78.7722	-5.59105e-06
216.652	8.85236e-05	208.325	0.30929	201.045	0.28441	197.844	0.59971	183.412	0.35455	78.7879	-9.78407e-05
216.704	0.000145054	208.351	0.30895	201.071	0.28653	197.87	0.59927	183.425	0.35289	78.7879	-0.000584265
216.717	0.000146608	208.364	0.30899	201.097	0.28432	197.91	0.60237	183.425	0.35514	78.7879	0.000852637
216.73	-2.29851e-05	208.389	0.31091	201.11	0.28729	197.923	0.60243	183.438	0.35426	78.7722	-0.000374601
216.768	0.000170524	208.415	0.31087	201.136	0.28606	197.936	0.60411	183.465	0.35458	78.7722	0.000989617
216.781	0.000286381	208.428	0.31165	201.161	0.2874	197.962	0.60648	183.491	0.35734	78.7879	-0.000589856
216.794	0.000110887	208.441	0.31196	201.187	0.28743	197.988	0.60799	183.504	0.36043	78.7879	-0.000670927
216.82	4.50383e-05	208.454	0.31311	201.2	0.29017	198.027	0.60984	183.53	0.35921	78.7879	-0.00112
216.833	-0.000187297	208.48	0.31431	201.213	0.28833	198.027	0.61323	183.557	0.35929	78.7879	-2.79553e-05
216.845	-9.1319e-05	208.493	0.31526	201.239	0.29012	198.053	0.61304	183.583	0.36107	78.7879	0.000654154
216.858	-3.91367e-05	208.532	0.31408	201.265	0.29027	198.066	0.61289	183.596	0.36137	78.7722	0.000466853
216.884	-0.000114304	208.532	0.3164	201.278	0.29238	198.092	0.61579	183.609	0.36237	78.8036	9.22525e-05
216.884	-9.31827e-05	208.558	0.31655	201.304	0.29207	198.118	0.6174	183.662	0.36126	78.7722	0.00201
216.884	-0.00014288	208.584	0.31815	201.317	0.29396	198.131	0.61795	183.688	0.36403	78.7879	0.000198483
216.936	0.000133251	208.597	0.3166	201.369	0.295	198.144	0.61993	183.701	0.36407	78.7879	-0.000670927
216.948	-0.000127039	208.623	0.31675	201.382	0.29509	198.17	0.62227	183.728	0.36539	78.7879	0.000961661
216.961	0.000210904	208.636	0.3182	201.395	0.29302	198.196	0.62135	183.741	0.36497	78.7879	-0.000715655
216.974	8.1069e-05	208.649	0.31705	201.408	0.29297	198.209	0.62426	183.767	0.36732	78.7879	-0.000916933
216.987	0.000179532	208.687	0.31772	201.434	0.29712	198.236	0.62499	183.806	0.3677	78.7879	0.00171
217.013	0.00010219	208.687	0.31824	201.446	0.29652	198.249	0.62602	183.806	0.37022	78.7722	-0.00106
217.013	-0.000222396	208.713	0.3204	201.459	0.29756	198.275	0.63024	183.833	0.37021	78.7722	-0.000357828
217.026	0.000129835	208.726	0.31988	201.485	0.29849	198.301	0.63051	183.859	0.37029	78.7879	0.00178
217.064	7.14401e-06	208.752	0.32109	201.498	0.29815	198.314	0.63153	183.885	0.37115	78.7722	9.78435e-05
217.077	0.000187919	208.778	0.3207	201.537	0.29844	198.34	0.63448	183.912	0.37169	78.7879	0.000623403
217.09	-0.000177979	208.791	0.32127	201.55	0.29923	198.366	0.63511	183.938	0.37067	78.7722	7.82748e-05
217.116	0.000240411	208.817	0.32112	201.563	0.30066	198.379	0.63292	183.951	0.37413	78.7879	-6.42972e-05
217.116	5.21823e-05	208.83	0.32297	201.602	0.29932	198.405	0.63799	183.964	0.3771	78.7879	0.00278
217.116	4.00686e-05	208.856	0.3232	201.628	0.30177	198.431	0.63704	184.004	0.37802	78.7879	0.001
217.142	2.01896e-05	208.869	0.32414	201.654	0.30153	198.444	0.64061	184.017	0.37648	78.7879	-0.000198482
217.167	0.000138221	208.895	0.32675	201.654	0.30228	198.47	0.64263	184.043	0.37645	78.7879	0.000732429
217.193	-3.32352e-05	208.908	0.32667	201.667	0.30337	198.496	0.64343	184.069	0.37803	78.7722	-0.000357828
217.219	-3.35458e-05	208.934	0.32696	201.693	0.30243	198.509	0.64748	184.082	0.37894	78.7722	-0.00251
217.219	-6.89552e-05	208.946	0.32431	201.706	0.30464	198.535	0.64588	184.109	0.37972	78.8036	0.00185
217.245	0.000134183	208.972	0.32657	201.744	0.30475	198.561	0.64556	184.148	0.38292	78.7879	-0.000349441
217.258	1.83259e-05	208.998	0.32636	201.744	0.30239	198.601	0.64817	184.174	0.38081	78.7879	0.00185
217.27	0.000308124	209.011	0.32736	201.77	0.30663	198.601	0.65261	184.174	0.38252	78.7722	0.000279553
217.296	-6.80234e-05	209.037	0.3284	201.796	0.30632	198.64	0.65254	184.201	0.38466	78.7879	0.000209665
217.309	1.11819e-05	209.05	0.32888	201.822	0.30638	198.653	0.65497	184.227	0.38519	78.7879	0.000838658
217.322	0.000122691	209.076	0.32896	201.835	0.30796	198.679	0.65326	184.24	0.38706	78.7879	-0.000886182
217.348	3.04397e-05	209.102	0.33046	201.861	0.30656	198.679	0.65631	184.266	0.38506	78.7879	0.00018171
217.361	1.86366e-06	209.115	0.32994	201.887	0.30712	198.705	0.657	184.293	0.38618	78.7879	0.00125
217.373	-6.98871e-05	209.128	0.33126	201.913	0.30926	198.757	0.65855	184.306	0.3892	78.7722	0.00155
217.373	0.000182328	209.154	0.3321	201.926	0.30999	198.744	0.66021	184.371	0.38988	78.7722	0.000271166
217.412	-0.000216805	209.167	0.3304	201.952	0.30939	198.783	0.66346	184.358	0.38922	78.7722	0.000640175
217.412	6.74022e-05	209.193	0.33194	201.99	0.31016	198.809	0.66325	184.385	0.39028	78.7879	-0.00048083
217.451	0.000100016	209.206	0.33239	202.003	0.31026	198.835	0.66465	184.424	0.39225	78.7879	-0.000327077
217.464	8.72812e-05	209.231	0.33255	202.016	0.3115	198.848	0.66483	184.424	0.39278	78.7879	0.000869409
217.476	0.000118031	209.257	0.33552	202.055	0.31251	198.874	0.66684	184.45	0.39386	78.7879	-0.00224
217.489	-0.000157479	209.296	0.33664	202.068	0.31035	198.887	0.66695	184.477	0.39558	78.7722	-0.000327074
217.489	7.33037e-05	209.309	0.33477	202.12	0.31176	198.9	0.66914	184.49	0.39671	78.7879	0.000494808
217.541	-0.000100327	209.322	0.33308	202.133	0.31509	198.927	0.67226	184.516	0.39787	78.7722	0.0011
217.515	1.21137e-05	209.322	0.33538	202.159	0.31383	198.953	0.67108	184.542	0.39803	78.7879	0.000606629
217.554	0.000328624	209.361	0.33479	202.159	0.3158	198.979	0.67432	184.555	0.4021	78.7879	-0.000371805
217.554	0.000143501	209.374	0.33488	202.159	0.31423	198.992	0.67414	184.569	0.40117	78.7879	0.00023762
217.567	-6.52279e-05	209.387	0.33937	202.185	0.31539	199.018	0.67528	184.595	0.40226	78.7879	0.000458466
217.605	-8.69705e-05	209.426	0.33605	202.211	0.31653	199.031	0.67546	184.621	0.40449	78.7879	0.000765974
217.618	-0.000328003	209.426	0.33841	202.224	0.31482	199.057	0.67762	184.647	0.40661	78.7879	0.000519968
217.618	-0.000101569	209.465	0.33673	202.237	0.31509	199.096	0.68037	184.674	0.40459	78.8036	-0.000687699
217.644	-2.08108e-05	209.478	0.34032	202.263	0.31728	199.096	0.67985	184.687	0.40586	78.7879	-0.00125
217.67	9.31827e-06	209.49	0.33943	202.301	0.31914	199.122	0.68121	184.713	0.40756	78.7879	0.00141
217.695	6.52278e-06	209.516	0.33922	202.301	0.31832	199.135	0.6804	184.858	0.41152	78.7879	-0.000550719
217.708	-2.23638e-05	209.529	0.34022	202.34	0.31838	199.161	0.684	184.858	0.41109	78.7879	-2.23653e-05
217.708	8.29326e-05	209.555	0.34041	202.353	0.32	199.187	0.6845	184.91	0.41086	78.8036	0.000391374
217.708	-1.11819e-05	209.568	0.33879	202.379	0.3191	199.213	0.68685	184.923	0.41306	78.7879	-3.91374e-05
217.747	2.01896e-05	209.594	0.34263	202.392	0.32096	199.239	0.68922	184.923	0.41391	78.8036	-0.00154
217.773	-0.000110887	209.607	0.34156	202.418	0.32143	199.252	0.68744	184.95	0.41841	78.8036	6.42971e-05
217.785	-2.67124e-05	209.633	0.34292	202.444	0.32182	199.279	0.68954	184.976	0.41761	78.7722	0.000866613
217.811	-1.86366e-06	209.659	0.34289	202.457	0.32264	199.292	0.69101	184.989	0.42068	78.7879	0.00222
217.811	0.000118342	209.672	0.34248	202.47	0.32327	199.318	0.69026	185.015	0.42255	78.7879	0.0014
217.837	-7.60992e-05	209.685	0.34643	202.509	0.32195	199.331	0.6942	185.042	0.42121	78.7879	-0.000673722
217.85	9.84629e-05	209.711	0.34459	202.535	0.32339	199.357	0.69448	185.068	0.42456	78.8036	-0.00117
217.863	7.57886e-05	209.737	0.34423	202.548	0.32318	199.383	0.69547	185.081	0.42544	78.8036	-0.000525559
217.863	0.000181396	209.763	0.34529	202.573	0.32639	199.396	0.69521	185.107	0.42788	78.7722	0.001
217.901	4.44171e-05	209.775	0.34495	202.586	0.32402	199.422	0.6982	185.134	0.42863	78.8036	0.000229233
217.914	0.000202517	209.788	0.34694	202.612	0.32451	199.448	0.70016	185.16	0.43018	78.8036	0.000374601
217.94	-3.19927e-05	209.801	0.34585	202.651	0.32395	199.461	0.69998	185.173	0.43406	78.7879	0.00161
217.94	-4.62808e-05	209.84	0.34591	202.664	0.32415	199.474	0.70118	185.199	0.43408	78.8192	-0.00149
217.953	8.60387e-05	209.853	0.34729	202.677	0.32618	199.513	0.70323	185.239	0.43675	78.8036	0.0017
217.953	-2.29851e-05	209.866	0.34934	202.716	0.32597	199.526	0.70167	185.16	0.43627	78.8036	0.00066254
217.979	8.69706e-05	209.905	0.34782	202.716	0.32684	199.539	0.70272	185.173	0.43986	78.8036	-0.000961661
218.004	9.72207e-05	209.931	0.35076	202.755	0.32745	199.565	0.7034	185.186	0.44166	78.8036	-0.000782747
218.03	-0.000100016	209.931	0.35044	202.781	0.32992	199.591	0.70655	185.212	0.44425	78.8192	0.000117413
218.03	5.99476e-05	209.957	0.34943	202.794	0.3269	199.605	0.70815	185.252	0.44805	78.8192	-0.000134185
218.056	3.94473e-05	209.97	0.35174	202.807	0.32889	199.644	0.70868	185.252	0.44775	78.8192	-0.000285144
218.069	7.5478e-05	209.983	0.35081	202.845	0.32854	199.67	0.71045	185.291	0.45108	78.8036	0.00202
218.082	0.000254389	210.009	0.35096	202.845	0.33	199.696	0.71144	185.331	0.45327	78.8192	0.000902955
218.107	1.36668e-05	210.021	0.351	202.871	0.33256	199.722	0.71268	185.331	0.45659	78.8036	0.000458466
218.107	-0.000105607	210.06	0.35096	202.884	0.33046	199.748	0.71539	185.357	0.45674	78.8036	0.00131
218.12	8.20008e-05	210.06	0.35122	202.91	0.33118	199.761	0.71234	185.37	0.45931	78.8036	0.00112
218.159	0.000139463	210.086	0.35308	202.923	0.33302	199.774	0.7133	185.396	0.46023	78.8036	0.000492013
218.185	-3.19927e-05	210.112	0.35197	202.962	0.33242	199.8	0.71633	185.41	0.46365	78.8192	-0.000838658
218.172	0.000122691	210.124	0.35364	202.988	0.33172	199.826	0.71651	185.436	0.4679	78.8036	-0.00118
218.21	6.46066e-05	210.137	0.35424	203.001	0.33306	199.839	0.71891	185.462	0.46783	78.8036	-5.87061e-05
218.223	-6.64703e-05	210.15	0.35367	203.014	0.33437	199.865	0.72068	185.475	0.46894	78.8036	-0.00145
218.249	6.64703e-05	210.176	0.35393	203.053	0.33324	199.878	0.72109	185.502	0.47361	78.8192	0.000886184
218.249	3.78943e-05	210.202	0.35616	203.066	0.33345	199.904	0.72294	185.541	0.47605	78.8192	0.000363419
218.288	-4.59699e-05	210.227	0.35686	203.092	0.33146	199.93	0.72441	185.554	0.47769	78.7879	-5.59125e-06
218.288	7.17506e-05	210.24	0.35252	203.104	0.33573	199.97	0.72315	185.58	0.47897	78.7879	-6.15017e-05
218.3	-6.6781e-05	210.279	0.35566	203.13	0.33584	199.983	0.72522	185.594	0.47922	78.8036	-0.00153
218.326	0.00020935	210.292	0.35635	203.169	0.33782	199.996	0.72726	185.62	0.48067	78.7722	0.000402556
218.339	7.79628e-05	210.33	0.35655	203.182	0.33486	200.035	0.72724	185.633	0.48543	78.7722	0.000869409
218.365	5.5599e-05	210.305	0.35729	203.221	0.33617	200.035	0.72917	185.659	0.48684	78.7722	-0.00131
218.378	0.000197858	210.343	0.35751	203.247	0.33616	200.06	0.73042	185.699	0.48756	78.7879	-0.000371805
218.391	-0.000146297	210.343	0.35721	203.286	0.33568	200.086	0.73002	185.712	0.48883	78.7409	0.000844249
218.391	0.000207797	210.369	0.35877	203.286	0.33685	200.099	0.73313	185.738	0.49139	78.7565	-0.000628994
218.416	0.000148471	210.382	0.35935	203.312	0.33808	200.125	0.73171	185.751	0.49184	78.7565	0.00165
218.429	0.000169903	210.408	0.35977	203.312	0.33802	200.138	0.73222	185.764	0.49547	78.7565	8.94569e-05
218.416	-3.19931e-05	210.421	0.3601	203.325	0.33647	200.177	0.73643	185.804	0.49884	78.7565	0.0012
218.468	-7.48568e-05	210.446	0.35974	203.351	0.33663	200.19	0.73748	185.804	0.49977	78.7565	8.38659e-05
218.481	7.3925e-05	210.459	0.36068	203.351	0.33952	200.19	0.73566	185.83	0.50319	78.7252	-0.00119
218.506	0.000323655	210.472	0.36104	203.377	0.33905	200.216	0.73844	185.869	0.50571	78.7565	-0.000120208
218.519	0.000105607	210.498	0.36164	203.389	0.33931	200.242	0.73863	185.883	0.50817	78.7565	0.000855432
218.532	0.000120827	210.524	0.36295	203.415	0.34237	200.268	0.74023	185.896	0.50943	78.7565	-0.000285144
218.532	-1.36668e-05	210.549	0.3623	203.441	0.34109	200.281	0.74046	185.922	0.50994	78.7565	0.000357828
218.597	6.92658e-05	210.562	0.36253	203.467	0.34156	200.294	0.74268	185.935	0.51407	78.7565	0.000508786
218.571	-0.000130456	210.588	0.36264	203.493	0.33959	200.32	0.74344	185.975	0.51564	78.7409	0.00193
218.584	6.49173e-05	210.601	0.36241	203.493	0.34212	200.345	0.74392	185.988	0.51549	78.7409	0.0016
218.609	0.00012766	210.614	0.36194	203.506	0.34197	200.358	0.74477	186.014	0.5171	78.7722	-0.000886182
218.635	0.000216805	210.652	0.3618	203.558	0.34431	200.384	0.74671	186.04	0.5214	78.7722	0.000136983
218.648	0.00010685	210.665	0.36386	203.584	0.3425	200.41	0.75139	186.053	0.52226	78.7565	0.00157
218.648	-1.55282e-06	210.678	0.36411	203.623	0.34128	200.423	0.74976	186.093	0.52583	78.7565	0.000139777
218.661	5.59097e-06	210.717	0.36261	203.623	0.34413	200.449	0.75133	186.132	0.52653	78.7565	0.000329872
218.687	-0.000213388	210.717	0.36393	203.649	0.34477	200.475	0.75262	186.119	0.52983	78.7565	0.000967252
218.725	9.19403e-05	210.73	0.36526	203.661	0.34466	200.488	0.7528	186.159	0.53083	78.7565	-0.000391374
218.725	9.00767e-06	210.755	0.36481	203.7	0.34353	200.514	0.75254	186.172	0.53455	78.7565	0.000726837
218.738	-6.52279e-06	210.768	0.36689	203.7	0.34541	200.527	0.75574	186.211	0.53453	78.7409	0.000863818
218.764	0.000215563	210.781	0.36668	203.726	0.34462	200.553	0.75772	186.224	0.53804	78.7409	-0.000592652
218.777	4.28641e-05	210.82	0.3679	203.739	0.34651	200.579	0.75666	186.237	0.53932	78.7409	0.000352236
218.815	-0.000218048	210.845	0.36916	203.765	0.34573	200.604	0.75792	186.264	0.54262	78.7409	0.000394169
218.803	-4.31746e-05	210.845	0.36679	203.791	0.34604	200.617	0.7588	186.29	0.54222	78.7565	0.00263
218.803	-7.98265e-05	210.884	0.36868	203.83	0.34799	200.643	0.76153	186.303	0.54589	78.7565	0.00107
218.841	0.000222707	210.897	0.36856	203.856	0.34781	200.656	0.76265	186.343	0.54435	78.7565	0.00221
[truncated: 52,557 more rows]

## Sheet: Figure2(b)
P(Gpa)	Tc(K)	T_err	P_err
120	191	1	3
122	193	1	3
127.5	200	1	3
131.5	213	1	3
134	236	1	3
136.5	241	1	3
149	246.6	1	3
145	251	1	2
156	251.5	1	2
166	252.5	1	2
172	252.3	1	2
172	251	1	3
145	244	1	3
151	248.6	1	3
137	244	1	3
139	248	1.25	3
145	248.7	1.25	3
145	247.8	1.25	3
149	248.8	1.25	3
168	249.6	1.25	3
149	246.6	1	3

## Sheet: Figure3(a)
150K_H	150K_R	155K_H	155K_R	160K_H	160K_R	165K_H	165K_R	170K_H	170K_R	175K_H	175K_R	180K_H	180K_R	185K_H	185K_R	190K_H	190K_R	200K_H	200K_R
11.5825	0.00851	11.4076	0.0014	11.4072	0.013	11.4072	0.1142	11.4079	0.3048	-0.08515	0.0001	11.4068	1.0163	11.4065	1.1282	11.4079	1.1842	11.4078	1.23503
11.5826	-0.0053	11.4076	0.0015	11.4076	0.0113	11.4074	0.1144	11.4079	0.3048	-0.08515	0.0001	11.407	1.0139	11.407	1.128	11.4079	1.1842	11.4078	1.23503
11.5826	0.00229	11.4076	0.002	11.4076	0.0125	11.4074	0.1142	11.4079	0.3051	-0.08515	0.0002	11.407	1.0159	11.4071	1.1284	11.4079	1.18427	11.4078	1.23499
11.5826	0.00019	11.4076	0.0017	11.4076	0.0116	11.4074	0.1145	11.4079	0.3055	-0.08515	0.0004	11.407	1.0161	11.4071	1.1279	11.408	1.18436	11.4078	1.23489
11.5826	0.00177	11.4077	0.001	11.4076	0.0121	11.4074	0.1153	11.408	0.3059	-0.08515	0.0006	11.407	1.0153	11.4071	1.1278	11.408	1.18445	11.4079	1.23476
11.5826	-0.0014	11.4077	0.0001	11.4076	0.0125	11.4074	0.1153	11.408	0.3062	-0.08515	0.0004	11.407	1.0162	11.4071	1.1278	11.4079	1.18451	11.4079	1.23467
11.5826	0.00985	11.4076	-0.0007	11.4077	0.0105	11.4075	0.115	11.408	0.3067	-0.08515	0.0004	11.407	1.0135	11.4071	1.1278	11.408	1.18453	11.4079	1.23461
11.5826	-3e-05	11.4076	-0.0011	11.4077	0.0114	11.4075	0.1144	11.408	0.3072	-0.08515	0.0002	11.407	1.0147	11.4071	1.1276	11.4079	1.18449	11.4079	1.23456
11.5826	0.00422	11.4076	-0.0018	11.4077	0.0116	11.4075	0.1148	11.4079	0.3077	-0.08515	0.0005	11.407	1.0134	11.4072	1.1279	11.4079	1.18442	11.4079	1.23453
11.5826	0.00131	11.4076	-0.002	11.4077	0.0118	11.4076	0.1133	11.408	0.3077	-0.08515	0.0006	11.4071	1.0139	11.4072	1.1276	11.408	1.1844	11.4079	1.23454
11.5826	0.00599	11.4075	-0.0016	11.4077	0.0118	11.4076	0.1142	11.408	0.3074	-0.08515	0.0007	11.4071	1.0149	11.4072	1.1278	11.408	1.18437	11.4079	1.23458
11.5826	5e-05	11.4076	-0.0008	11.4077	0.0114	11.4076	0.1142	11.408	0.3068	-0.08515	0.0008	11.4078	1.0159	11.4072	1.1275	11.4072	1.18435	11.4079	1.23469
11.5826	0.00278	11.4076	0	11.4077	0.0113	11.4076	0.1141	11.4079	0.3063	-0.08515	0.0013	11.4078	1.0157	11.4072	1.1277	11.4224	1.18433	11.4079	1.23479
11.5826	-0.00724	11.4076	0.0004	11.409	0.0132	11.4076	0.1118	11.4079	0.3057	-0.08515	0.0014	11.4078	1.0161	11.4072	1.1285	11.4398	1.18433	11.4079	1.23489
11.5826	-0.00273	11.4076	0.001	11.409	0.0134	11.4076	0.114	11.4079	0.305	-0.08515	0.0016	11.4078	1.0156	11.4072	1.1279	11.4547	1.18434	11.4079	1.23497
11.5826	0.00418	11.4076	0.0017	11.409	0.0137	11.4077	0.1121	11.408	0.3043	-0.08515	0.0019	11.4078	1.0159	11.4072	1.1277	11.4688	1.18436	11.4079	1.235
11.5826	0.00047	11.4077	0.0022	11.4111	0.0142	11.4077	0.1121	11.408	0.3037	-0.08515	0.0021	11.4078	1.0161	11.4072	1.1291	11.4839	1.18434	11.4079	1.23503
11.5826	-0.00448	11.4076	0.002	11.4124	0.0096	11.4077	0.1123	11.4079	0.3031	-0.08515	0.0025	11.4078	1.0161	11.4072	1.1286	11.4906	1.18433	11.4079	1.23506
11.5826	-0.00032	11.4076	0.0017	11.4161	0.0146	11.4077	0.1142	11.4079	0.3027	-0.08515	0.0026	11.4078	1.0155	11.4073	1.128	11.4971	1.18436	11.4079	1.23507
11.5826	0.00476	11.4076	0.0014	11.4212	0.0148	11.4077	0.1148	11.4079	0.3026	-0.08515	0.0029	11.4078	1.0161	11.4073	1.1283	11.5274	1.18441	11.4079	1.23507
11.5826	-0.00269	11.4075	0.0013	11.4256	0.0149	11.4077	0.1125	11.4079	0.303	-0.08515	0.0033	11.4078	1.0162	11.4073	1.1282	11.5455	1.18451	11.4132	1.23506
11.5826	-0.00383	11.4192	0.0012	11.4268	0.0088	11.4077	0.1124	11.4079	0.3034	-0.08515	0.0036	11.4078	1.0154	11.4073	1.129	11.5561	1.18462	11.4287	1.23507
11.5826	-0.00235	11.4383	0.0012	11.4351	0.0148	11.4077	0.1128	11.4079	0.3037	-0.08515	0.0044	11.4078	1.0162	11.4073	1.1282	11.5738	1.18472	11.445	1.2351
11.5826	-0.00067	11.4517	0.0012	11.4356	0.015	11.4077	0.1134	11.4079	0.3044	-0.08515	0.0049	11.4078	1.016	11.4073	1.1278	11.5883	1.18484	11.4609	1.23511
11.5826	0.00147	11.4695	0.0015	11.4359	0.0086	11.4077	0.113	11.408	0.305	-0.08515	0.0051	11.4078	1.0162	11.4073	1.1296	11.6034	1.18491	11.472	1.23509
11.5826	0.00238	11.4831	0.0017	11.4413	0.0153	11.4077	0.1135	11.4079	0.3055	0.00149	0.007	11.4082	1.0166	11.4073	1.1279	11.6203	1.18499	11.4901	1.23507
11.5826	0.00052	11.501	0.0017	11.4461	0.0154	11.4077	0.1121	11.4079	0.3052	0.00149	0.0073	11.4085	1.0158	11.4073	1.1288	11.6342	1.18506	11.5047	1.23506
11.5826	-0.00177	11.5128	0.0013	11.4516	0.0156	11.4077	0.1139	11.4079	0.3048	0.00152	0.0069	11.4086	1.0157	11.4073	1.1292	11.6462	1.18513	11.5157	1.23505
11.5826	-0.00054	11.5271	0.0009	11.4536	0.0089	11.4077	0.1154	11.4079	0.3043	0.00155	0.0068	11.411	1.0159	11.4073	1.1312	11.6603	1.18518	11.5339	1.23502
11.5826	-0.00072	11.5414	0.0002	11.4574	0.0157	11.4077	0.1144	11.4079	0.3039	0.00155	0.007	11.4143	1.0157	11.4073	1.1299	11.6759	1.18521	11.5507	1.23499
11.5826	0.00239	11.5555	-0.0006	11.4638	0.016	11.4077	0.1134	11.4079	0.3035	0.00158	0.007	11.4187	1.0156	11.4074	1.1283	11.6916	1.18523	11.5629	1.23496
11.5826	0.00282	11.5721	-0.0011	11.469	0.0159	11.4077	0.1137	11.4079	0.3032	0.00161	0.0069	11.424	1.017	11.4074	1.1309	11.7083	1.18531	11.5697	1.23496
11.5826	0.00285	11.5877	-0.0013	11.4742	0.0099	11.4077	0.1141	11.408	0.3033	0.00161	0.007	11.4275	1.0156	11.4074	1.1301	11.7233	1.18538	11.5925	1.23496
11.5826	0.0041	11.604	-0.0014	11.4812	0.0158	11.4077	0.1133	11.4079	0.3036	0.00161	0.0069	11.4291	1.0158	11.4074	1.131	11.7398	1.1854	11.6108	1.23497
11.5826	-0.00463	11.6156	-0.0015	11.487	0.0111	11.4077	0.1146	11.4079	0.3038	0.00167	0.0065	11.434	1.0159	11.4074	1.1308	11.7543	1.18541	11.6213	1.23495
11.5826	0.01077	11.6318	-0.0012	11.4934	0.0159	11.4077	0.1127	11.4079	0.3042	0.0017	0.007	11.4395	1.0157	11.4074	1.1293	11.7621	1.18543	11.6403	1.23496
11.5826	0.00396	11.6451	-0.0005	11.5033	0.0124	11.4077	0.1127	11.4079	0.3049	0.00173	0.0069	11.4404	1.0171	11.4074	1.1292	11.7861	1.18547	11.6554	1.235
11.5826	0.00516	11.6606	0.0002	11.5045	0.0159	11.4077	0.1133	11.4079	0.3054	0.00173	0.0069	11.4445	1.0153	11.4074	1.1286	11.8002	1.18549	11.666	1.23505
11.5826	-0.00063	11.6761	0.0007	11.5131	0.0136	11.4077	0.1134	11.4079	0.3056	0.00179	0.0065	11.4493	1.0154	11.4074	1.1296	11.8107	1.18553	11.6842	1.23505
11.5826	-0.00215	11.6938	0.0009	11.5189	0.0157	11.4077	0.1147	11.4079	0.305	0.00188	0.0069	11.4524	1.0174	11.4074	1.1269	11.8303	1.18561	11.6975	1.23509
11.5826	0.00122	11.7077	0.0013	11.5332	0.0146	11.4077	0.1134	11.4079	0.3048	0.00191	0.0069	11.4565	1.0162	11.4074	1.131	11.8447	1.18577	11.7148	1.23516
11.5826	-0.00045	11.7204	0.0015	11.5334	0.0154	11.4077	0.1151	11.408	0.3046	0.00191	0.0066	11.4638	1.0174	11.4074	1.1293	11.8598	1.18591	11.7292	1.23525
11.5826	-0.00234	11.7358	0.0015	11.5485	0.0151	11.4077	0.1133	11.4079	0.3046	0.00191	0.0069	11.4642	1.0176	11.4074	1.1294	11.8753	1.18603	11.7345	1.23529
11.5826	-0.0026	11.7538	0.0014	11.551	0.0152	11.4077	0.1144	11.4079	0.3039	0.00194	0.0065	11.4668	1.0187	11.4074	1.1291	11.8903	1.18615	11.7345	1.23526
11.5826	0.00155	11.7663	0.001	11.56	0.0155	11.4077	0.1153	11.4079	0.3036	0.00194	0.0059	11.4734	1.0197	11.4074	1.1289	11.9053	1.18628	11.7549	1.23522
11.5826	0.00026	11.7825	0.0009	11.5692	0.0151	11.4077	0.1127	11.4079	0.3034	0.00194	0.0064	11.4841	1.0203	11.4074	1.1312	11.9154	1.18634	11.7695	1.2352
11.5826	0.00644	11.7982	0.0008	11.5782	0.0154	11.4077	0.1142	11.4079	0.3037	0.00194	0.0065	11.4856	1.0173	11.4074	1.1301	11.9354	1.18634	11.7996	1.23519
11.5826	-0.00098	11.812	0.001	11.5827	0.0151	11.4077	0.1159	11.4079	0.3039	0.00194	0.0074	11.4992	1.0212	11.4074	1.1283	11.9504	1.18635	11.8202	1.23518
11.5826	0.00211	11.8255	0.0012	11.59	0.0152	11.4077	0.1142	11.4079	0.3044	0.00194	0.0069	11.4994	1.017	11.4075	1.1286	11.9644	1.18645	11.8363	1.23517
11.5826	0.00187	11.8433	0.0012	11.5973	0.0151	11.4077	0.1142	11.4079	0.305	0.00194	0.0063	11.5109	1.0174	11.4075	1.1286	11.9756	1.18658	11.8482	1.2352
11.5826	0.00474	11.8612	0.0013	11.6092	0.015	11.4077	0.1127	11.4079	0.3058	0.00194	0.0071	11.519	1.022	11.4075	1.1272	11.9932	1.18671	11.8648	1.23527
11.5826	-0.0075	11.8707	0.0014	11.61	0.0153	11.4077	0.1138	11.408	0.3063	0.00194	0.007	11.5295	1.0225	11.4075	1.127	12.0122	1.18681	11.8735	1.23537
11.5826	-0.00162	11.889	0.0014	11.6206	0.0151	11.4077	0.1141	11.408	0.3066	0.00194	0.0077	11.5306	1.018	11.4075	1.1279	12.0172	1.18691	11.8952	1.23545
11.5826	-0.00146	11.9032	0.0011	11.6279	0.0158	11.4077	0.1142	11.4079	0.3067	0.00194	0.0074	11.5423	1.0187	11.4075	1.129	12.0406	1.18697	11.9134	1.23548
11.5826	0.00178	11.9182	0.0008	11.6381	0.0149	11.4077	0.114	11.4079	0.3064	0.00194	0.0074	11.5459	1.0226	11.4075	1.1281	12.0557	1.18699	11.9248	1.23548
11.5826	0.00186	11.9286	0.0005	11.6418	0.0162	11.4077	0.1118	11.4079	0.3057	0.00197	0.0076	11.5593	1.0192	11.4075	1.1289	12.0645	1.18697	11.9412	1.23545
11.5826	0.00351	11.948	0.0006	11.654	0.0147	11.4077	0.1147	11.4079	0.3045	0.00197	0.0067	11.5612	1.023	11.4075	1.1289	12.0852	1.18697	11.9565	1.23544
11.5826	-0.00075	11.9646	0.0007	11.6595	0.0165	11.4077	0.1123	11.4079	0.3038	0.00197	0.0067	11.5701	1.0203	11.4075	1.1288	12.0984	1.187	11.9669	1.23544
11.5826	0.00275	11.9776	0.0011	11.6628	0.0143	11.4077	0.1109	11.4079	0.3036	0.00197	0.0076	11.5731	1.0236	11.4075	1.1309	12.1133	1.18705	11.9861	1.23545
11.5826	0.00328	11.9925	0.0016	11.6726	0.0168	11.4077	0.1135	11.408	0.3037	0.00197	0.0074	11.5879	1.0215	11.4075	1.131	12.1311	1.18713	12.0007	1.23547
11.5826	0.00161	12.0084	0.0019	11.6835	0.0146	11.4077	0.1137	11.408	0.3038	0.002	0.0066	11.5942	1.0244	11.4075	1.1317	12.1433	1.18724	12.0157	1.23547
11.5826	0.00059	12.022	0.0016	11.6848	0.0172	11.4077	0.1142	11.4079	0.3038	0.002	0.0075	11.6036	1.0247	11.4075	1.1276	12.1568	1.18736	12.0282	1.23548
11.5826	0.00161	12.0391	0.0012	11.6986	0.0147	11.4077	0.114	11.4079	0.304	0.002	0.0055	11.6046	1.0225	11.4075	1.1275	12.1736	1.18743	12.0424	1.23547
11.5826	0.00494	12.0543	0.0003	11.7035	0.0173	11.4077	0.1134	11.4079	0.304	0.00206	0.0069	11.6204	1.0248	11.4075	1.1265	12.1919	1.18749	12.06	1.23549
11.5826	-0.00484	12.0677	-0.0004	11.7115	0.0149	11.4077	0.113	11.4079	0.3038	0.00227	0.007	11.6219	1.0231	11.4075	1.1275	12.207	1.18754	12.0746	1.23548
11.5826	6e-05	12.0819	-0.001	11.715	0.0171	11.4077	0.1121	11.4079	0.3037	0.00243	0.0066	11.6373	1.0237	11.4075	1.1296	12.2169	1.18762	12.0899	1.23548
11.5826	0.00224	12.0988	-0.001	11.7285	0.0149	11.4077	0.1137	11.4079	0.3038	0.00261	0.0071	11.6415	1.0246	11.4075	1.1311	12.2371	1.18767	12.1039	1.23548
11.5826	-0.00463	12.1138	-0.0007	11.7335	0.017	11.4077	0.1128	11.4079	0.3039	0.00263	0.0068	11.6493	1.0247	11.4075	1.1268	12.2483	1.18772	12.1203	1.23551
11.5826	0.00119	12.1268	0.0001	11.7421	0.015	11.4077	0.1125	11.4079	0.3041	0.00266	0.007	11.6516	1.0242	11.4075	1.1308	12.2639	1.18776	12.1335	1.23557
11.5826	0.0036	12.1407	0.0008	11.7475	0.0174	11.4077	0.113	11.408	0.3044	0.00267	0.0067	11.6636	1.0245	11.4075	1.1287	12.2808	1.18784	12.1507	1.23563
11.5826	-0.00296	12.156	0.0018	11.7559	0.015	11.4077	0.1158	11.408	0.3047	0.00272	0.0072	11.6636	1.0245	11.4075	1.1276	12.2921	1.18794	12.1624	1.23567
11.5826	0.00721	12.1755	0.0026	11.7607	0.0182	11.4077	0.1122	11.4079	0.3048	0.00272	0.007	11.6778	1.0243	11.4075	1.1276	12.3103	1.18806	12.1769	1.23572
11.5826	0.00509	12.1907	0.0032	11.7736	0.015	11.4077	0.114	11.4079	0.3047	0.00273	0.0069	11.6807	1.0243	11.4075	1.1292	12.3231	1.18814	12.1956	1.23576
11.5826	0.00175	12.2021	0.0032	11.7755	0.0185	11.4077	0.114	11.4079	0.3043	0.00279	0.0069	11.6936	1.024	11.4075	1.131	12.3363	1.18821	12.2086	1.23578
11.5826	0.00553	12.2184	0.0029	11.7894	0.0151	11.4077	0.1135	11.4079	0.3042	0.00282	0.0069	11.6967	1.0239	11.4075	1.1303	12.3555	1.18826	12.2263	1.23579
11.5826	0.00594	12.229	0.0024	11.7901	0.0188	11.4077	0.1138	11.4079	0.3039	0.00285	0.0074	11.7075	1.024	11.4075	1.13	12.3695	1.18828	12.2402	1.23581
11.5826	0.00402	12.2472	0.0017	11.8052	0.0151	11.4077	0.1115	11.4079	0.3039	0.00285	0.007	11.7129	1.0238	11.4075	1.1279	12.3805	1.18824	12.2557	1.23583
11.5826	0.00529	12.2634	0.0005	11.8058	0.019	11.4077	0.1122	11.4079	0.304	0.00286	0.0069	11.7254	1.0239	11.4075	1.1308	12.4017	1.18821	12.2681	1.23584
11.5826	0.0071	12.2797	-0.0006	11.8175	0.0154	11.4077	0.113	11.4079	0.3044	0.00286	0.0072	11.7276	1.0243	11.4075	1.1319	12.4144	1.18818	12.2798	1.23584
11.5826	0.00018	12.2924	-0.0015	11.8207	0.0192	11.4077	0.1136	11.4079	0.3046	0.0029	0.007	11.7392	1.0245	11.4075	1.13	12.4327	1.18821	12.2997	1.23582
11.5826	0.00078	12.305	-0.0017	11.8316	0.016	11.4077	0.1121	11.4079	0.3049	0.00317	0.0069	11.7426	1.0243	11.4075	1.1296	12.4457	1.18825	12.3155	1.2358
11.5826	0.00383	12.3224	-0.0017	11.8359	0.0193	11.4077	0.113	11.4079	0.3052	0.00398	0.007	11.7543	1.0246	11.4075	1.1318	12.4584	1.18834	12.3317	1.23577
11.5826	-0.00444	12.3355	-0.0013	11.8454	0.0169	11.4077	0.1107	11.4079	0.3057	0.0052	0.007	11.7546	1.0246	11.4075	1.1303	12.4735	1.18844	12.3467	1.23576
11.5826	0.00368	12.3513	-0.0008	11.8503	0.0191	11.4077	0.1141	11.4079	0.3062	0.00706	0.0069	11.7683	1.025	11.4075	1.1273	12.492	1.18857	12.359	1.23574
11.5826	0.0021	12.3686	0.0001	11.8612	0.0174	11.4077	0.1139	11.4079	0.3063	0.0099	0.007	11.7725	1.0252	11.4075	1.1294	12.5039	1.18866	12.3758	1.23576
11.5826	0.00172	12.3834	0.0007	11.8689	0.0192	11.4077	0.1155	11.408	0.3061	0.0143	0.0071	11.7839	1.0259	11.4075	1.1294	12.5223	1.18874	12.3923	1.23578
11.5826	0.00408	12.3997	0.0011	11.8779	0.0178	11.4077	0.1127	11.4079	0.3059	0.02008	0.0073	11.7844	1.0252	11.4075	1.1312	12.5343	1.18884	12.405	1.23584
11.5826	-4e-05	12.4172	0.0012	11.8854	0.0193	11.4077	0.1142	11.4079	0.3058	0.02082	0.0072	11.7978	1.025	11.4075	1.1294	12.5517	1.18895	12.4228	1.23589
11.5826	0.00209	12.4282	0.0013	11.8912	0.0175	11.4077	0.1138	11.4079	0.3055	0.0222	0.0074	11.8006	1.027	11.4075	1.1304	12.564	1.18906	12.4323	1.23592
11.5826	0.00061	12.4438	0.0014	11.8937	0.0196	11.4077	0.1138	11.4079	0.3053	0.026	0.0073	11.8138	1.0246	11.4075	1.1301	12.5756	1.18915	12.4523	1.23591
11.5826	0.00022	12.4587	0.0016	11.9062	0.0173	11.4077	0.1139	11.4079	0.3053	0.03199	0.0075	11.8178	1.0281	11.4075	1.1284	12.5969	1.18925	12.4653	1.23584
11.5826	0.00061	12.4744	0.0017	11.9114	0.0203	11.4077	0.113	11.408	0.3052	0.03824	0.0076	11.8308	1.0244	11.4076	1.1288	12.6127	1.18937	12.4795	1.23578
11.5826	0.01117	12.4867	0.0015	11.9192	0.0172	11.4077	0.1132	11.408	0.305	0.04453	0.0075	11.8313	1.0292	11.4076	1.1287	12.6241	1.18946	12.4973	1.23572
11.5826	0.00081	12.506	0.0012	11.9255	0.0212	11.4077	0.1131	11.4079	0.3044	0.05099	0.0076	11.8469	1.0248	11.4076	1.1304	12.6412	1.1895	12.5108	1.23569
11.5826	0.00567	12.518	0.0007	11.9378	0.0173	11.4077	0.1131	11.408	0.3038	0.05742	0.0076	11.8496	1.03	11.4076	1.1293	12.6569	1.18947	12.5254	1.23567
11.5826	0.00408	12.5314	0	11.9405	0.0223	11.4077	0.1127	11.408	0.3031	0.05748	0.0076	11.8597	1.0253	11.4076	1.1285	12.6713	1.18947	12.5389	1.23568
11.5826	0.00168	12.5509	-0.0011	11.9553	0.0173	11.4077	0.1129	11.4079	0.3023	0.05814	0.0077	11.8603	1.0304	11.4076	1.1303	12.6855	1.1895	12.5582	1.23571
11.5826	-0.00484	12.5614	-0.0021	11.9638	0.0232	11.4077	0.1134	11.4079	0.3016	0.06404	0.008	11.8689	1.0257	11.4076	1.1295	12.6991	1.18954	12.5707	1.23575
11.5826	0.00244	12.5791	-0.0027	11.9644	0.0176	11.4077	0.1144	11.4079	0.3013	0.07062	0.0078	11.8764	1.0302	11.4076	1.1294	12.7162	1.18957	12.5808	1.23578
11.5826	0.00968	12.5964	-0.0029	11.9712	0.0236	11.4077	0.1139	11.4079	0.3013	0.07742	0.0076	11.8894	1.0262	11.4076	1.1289	12.7314	1.18962	12.6007	1.23579
11.5826	0.00431	12.607	-0.0026	11.984	0.0186	11.4077	0.1122	11.4079	0.3018	0.08424	0.008	11.8897	1.0304	11.4076	1.1282	12.7448	1.18973	12.6141	1.23582
11.5826	0.00959	12.6266	-0.0022	11.9855	0.0239	11.4077	0.1134	11.4075	0.3023	0.08852	0.0077	11.9056	1.0268	11.4076	1.1293	12.7609	1.18986	12.6309	1.23588
11.5826	-0.0007	12.6368	-0.0012	11.9976	0.0197	11.4077	0.1138	11.4071	0.3028	0.08939	0.0079	11.907	1.0309	11.4076	1.1294	12.7727	1.18997	12.6459	1.23593
11.5826	-0.00157	12.654	-0.0004	11.9994	0.0243	11.4077	0.1129	11.4065	0.3033	0.09115	0.0079	11.9193	1.0274	11.4076	1.1304	12.7926	1.19005	12.6624	1.23596
11.5826	0.0051	12.6713	0.0002	12.0143	0.0206	11.4077	0.1139	11.4055	0.304	0.09824	0.008	11.9209	1.0318	11.4076	1.1276	12.8071	1.19015	12.6775	1.23598
11.5826	-3e-05	12.6841	0.0003	12.0183	0.0244	11.4077	0.1156	11.4053	0.3047	0.10531	0.0082	11.9329	1.0276	11.4076	1.1288	12.8212	1.19027	12.6898	1.23604
11.5826	0.00202	12.7006	0.0003	12.0288	0.0244	11.4077	0.1138	11.4042	0.3053	0.11258	0.0086	11.9432	1.0326	11.4076	1.1308	12.8327	1.19035	12.7068	1.23611
11.5826	0.00304	12.714	0.0001	12.0298	0.0209	11.4077	0.1116	11.4033	0.306	0.118	0.0084	11.9501	1.0279	11.4076	1.1297	12.8483	1.19038	12.7226	1.23615
11.5826	0.00292	12.729	-0.0002	12.0426	0.0215	11.4077	0.114	11.4025	0.3066	0.1188	0.0087	11.952	1.0332	11.4076	1.1286	12.8666	1.19042	12.7365	1.23615
11.5826	0.00264	12.7452	-0.0005	12.0456	0.0242	11.4077	0.1132	11.4014	0.307	0.11982	0.0092	11.9635	1.0338	11.4076	1.1268	12.8767	1.19045	12.751	1.23618
11.5826	0.00226	12.7585	-0.0005	12.0577	0.0219	11.4077	0.1135	11.4005	0.3069	0.12727	0.0086	11.9653	1.0285	11.4076	1.1297	12.8978	1.19045	12.7674	1.23621
11.5826	0.00185	12.7726	0	12.0628	0.0238	11.4077	0.1137	11.3997	0.3064	0.13472	0.0089	11.9772	1.0292	11.4076	1.1284	12.9105	1.19043	12.7814	1.23626
11.5826	0.00938	12.7896	0.0008	12.0678	0.0225	11.4077	0.1142	11.3988	0.3058	0.14236	0.0088	11.9838	1.0344	11.4076	1.1293	12.9249	1.19043	12.787	1.23633
11.5826	-0.00075	12.8047	0.0015	12.0761	0.0233	11.4077	0.1124	11.398	0.3052	0.14247	0.0094	11.9943	1.0297	11.4076	1.1312	12.9419	1.19046	12.8093	1.23642
11.5826	-0.00236	12.8174	0.0021	12.0898	0.0225	11.4077	0.1132	11.397	0.3045	0.14322	0.0093	11.998	1.0348	11.4076	1.1282	12.9561	1.1905	12.827	1.23652
11.5826	-0.00014	12.8333	0.0028	12.0909	0.0231	11.4077	0.113	11.3959	0.3042	0.14328	0.0079	12.011	1.0303	11.4076	1.1288	12.9729	1.19054	12.8382	1.23666
11.5826	-0.0028	12.8486	0.0033	12.0991	0.0225	11.4077	0.1144	11.3953	0.304	0.14981	0.009	12.0121	1.0345	11.4076	1.131	12.9813	1.19058	12.8568	1.23677
11.5826	0.00128	12.8653	0.0034	12.1068	0.0231	11.4077	0.1135	11.3945	0.304	0.15011	0.0081	12.0198	1.0311	11.4076	1.1292	12.998	1.19065	12.8711	1.23682
11.5826	-0.00167	12.8807	0.0032	12.1181	0.0223	11.4077	0.1126	11.3936	0.304	0.16097	0.0082	12.0249	1.0338	11.4076	1.1293	13.0135	1.19071	12.8856	1.23683
11.5826	0.00202	12.8925	0.0027	12.1194	0.0231	11.4077	0.1131	11.3925	0.304	0.16468	0.0086	12.0398	1.033	11.4076	1.1311	13.0287	1.19078	12.9029	1.23682
11.5826	-4e-05	12.9109	0.0022	12.1332	0.022	11.4077	0.1122	11.391	0.304	0.17916	0.0086	12.0405	1.0319	11.4076	1.129	13.048	1.19084	12.9169	1.23678
11.5826	0.00503	12.9255	0.0017	12.139	0.023	11.4077	0.1133	11.3901	0.3038	0.1897	0.0087	12.0554	1.0324	11.4076	1.1287	13.0618	1.1909	12.9329	1.23671
11.5826	-0.00094	12.9358	0.0017	12.1479	0.0221	11.4077	0.1135	11.389	0.3036	0.20816	0.0098	12.0599	1.0326	11.4076	1.1294	13.0748	1.19098	12.9467	1.23661
11.5826	0.00171	12.9571	0.0017	12.15	0.0234	11.4077	0.1139	11.3877	0.3033	0.21834	0.0097	12.07	1.0334	11.4076	1.1289	13.0919	1.19108	12.9636	1.23656
11.5826	0.00109	12.9678	0.0016	12.1656	0.0222	11.4077	0.1155	11.3861	0.3032	0.23686	0.0097	12.0721	1.032	11.4076	1.13	13.1045	1.19119	12.9767	1.23655
11.5826	0.00275	12.9846	0.0014	12.1695	0.024	11.4077	0.1137	11.3848	0.303	0.24686	0.009	12.084	1.0319	11.4076	1.1275	13.1214	1.19131	12.988	1.23654
11.5826	0.00305	13.0008	0.0016	12.1784	0.0224	11.4077	0.1102	11.3836	0.3028	0.25296	0.0089	12.0883	1.0343	11.4076	1.1299	13.1354	1.19143	13.0056	1.2365
11.5826	0.00312	13.0133	0.0023	12.1791	0.0246	11.4077	0.1119	11.3823	0.3027	0.26532	0.009	12.0989	1.0352	11.4076	1.1289	13.1504	1.19152	13.021	1.23646
11.5826	-0.00019	13.0295	0.0025	12.1912	0.0222	11.4077	0.1133	11.381	0.3025	0.27523	0.0084	12.1049	1.0317	11.4076	1.1283	13.1665	1.19159	13.0368	1.23644
11.5826	0.00037	13.0455	0.0025	12.1964	0.0249	11.4077	0.1138	11.3795	0.3025	0.29375	0.0101	12.1156	1.0359	11.4076	1.1288	13.1791	1.19164	13.0486	1.23647
11.5826	0.0018	13.0593	0.0024	12.2096	0.0225	11.4077	0.1136	11.3785	0.3025	0.3039	0.0095	12.1176	1.0313	11.4076	1.1289	13.1905	1.19163	13.0674	1.23653
11.5826	0.00182	13.0761	0.0029	12.2124	0.0256	11.4077	0.1131	11.3769	0.3027	0.32236	0.0094	12.1273	1.0363	11.4076	1.1297	13.2093	1.19158	13.0832	1.23659
11.5826	0.0002	13.0901	0.0033	12.2225	0.0226	11.4077	0.1145	11.3755	0.3029	0.33266	0.0099	12.1305	1.0312	11.4076	1.1274	13.2269	1.1915	13.0918	1.23664
11.5826	0.00519	13.1054	0.0031	12.2247	0.0265	11.4077	0.1131	11.3744	0.3031	0.35082	0.0113	12.145	1.0362	11.4076	1.129	13.2429	1.19147	13.1105	1.23674
11.5826	0.00423	13.1183	0.0025	12.2398	0.023	11.4077	0.1132	11.3731	0.3032	0.361	0.0116	12.1528	1.0315	11.4076	1.1288	13.2548	1.1915	13.128	1.23688
11.5826	0.00506	13.1361	0.0024	12.2429	0.0273	11.4077	0.1116	11.3714	0.3033	0.37946	0.0143	12.1605	1.0356	11.4076	1.1288	13.2704	1.19151	13.142	1.23702
11.5826	-0.00374	13.1416	0.0025	12.2507	0.023	11.4077	0.1141	11.3706	0.3034	0.38551	0.0152	12.1623	1.0323	11.4076	1.1274	13.2851	1.19149	13.157	1.23708
11.5826	0.00343	13.1651	0.0027	12.2563	0.0275	11.4077	0.1119	11.3692	0.3035	0.3897	0.0136	12.1728	1.0348	11.4076	1.13	13.3	1.19151	13.1702	1.23709
11.5826	-0.00044	13.1808	0.0022	12.264	0.0232	11.4077	0.1125	11.3679	0.3037	0.40798	0.0145	12.1783	1.0331	11.4076	1.129	13.3172	1.19157	13.1883	1.23701
11.5826	0.00064	13.1948	0.0016	12.273	0.0281	11.4077	0.1142	11.3664	0.3038	0.41801	0.0131	12.1889	1.0339	11.4076	1.129	13.3312	1.19159	13.1943	1.23691
11.5826	-0.00309	13.2086	0.001	12.2852	0.0235	11.4077	0.1139	11.3651	0.3041	0.43653	0.0172	12.1906	1.0341	11.4076	1.1291	13.3469	1.19158	13.2205	1.23675
11.5826	-0.00223	13.2264	0.0008	12.2891	0.0288	11.4077	0.1128	11.3635	0.3042	0.44668	0.0193	12.2036	1.0338	11.4076	1.1292	13.3636	1.19157	13.2306	1.23663
11.5826	-0.00351	13.2407	0.0004	12.2969	0.0246	11.4077	0.1136	11.3627	0.3042	0.46499	0.0225	12.2074	1.0349	11.4076	1.1293	13.3751	1.19164	13.2452	1.23655
11.5826	0.00047	13.2547	0.0001	12.3007	0.0293	11.4077	0.1103	11.3612	0.3042	0.4752	0.0215	12.2233	1.0337	11.4076	1.1294	13.3865	1.19174	13.2615	1.23655
11.5826	0.00262	13.268	-0.0001	12.3135	0.0253	11.4077	0.1137	11.36	0.3045	0.49336	0.0221	12.2274	1.0362	11.4076	1.1289	13.4073	1.19184	13.2784	1.23658
11.5826	0.00251	13.2864	0.0003	12.3162	0.0291	11.4077	0.1142	11.3583	0.3051	0.50375	0.0178	12.2363	1.0336	11.4076	1.1302	13.4173	1.19193	13.2918	1.23665
11.5826	0.00215	13.2998	0.0009	12.3303	0.0257	11.4077	0.1126	11.3572	0.3058	0.52197	0.0184	12.2378	1.037	11.4076	1.1279	13.4355	1.19207	13.3056	1.23677
11.5826	0.00098	13.3151	0.0013	12.3307	0.0291	11.4077	0.1138	11.3558	0.3064	0.53226	0.022	12.2502	1.0338	11.4076	1.1275	13.4534	1.19222	13.3221	1.2369
11.5826	0.00455	13.3303	0.0015	12.3453	0.0256	11.4077	0.1133	11.3548	0.3067	0.55067	0.0227	12.2546	1.038	11.4076	1.1283	13.4662	1.19237	13.3382	1.23695
11.5826	-0.00138	13.3442	0.0015	12.3457	0.0294	11.4077	0.1135	11.3531	0.3068	0.55276	0.0218	12.2651	1.0383	11.4076	1.1302	13.4817	1.19249	13.3503	1.23695
11.5826	-0.00261	13.3644	0.0013	12.3608	0.0256	11.4077	0.1113	11.352	0.3065	0.56064	0.0207	12.2686	1.0341	11.4076	1.1291	13.4896	1.19259	13.3667	1.23696
11.5826	0.00206	13.3737	0.001	12.3625	0.0298	11.4077	0.1123	11.351	0.3056	0.57889	0.0222	12.2791	1.0343	11.4076	1.1277	13.5141	1.19266	13.3818	1.23703
11.5826	-6e-05	13.3893	0.0009	12.3699	0.0259	11.4077	0.1134	11.3495	0.3044	0.58901	0.0184	12.2806	1.0379	11.4076	1.129	13.5285	1.19269	13.3945	1.2371
11.5826	0.00032	13.4009	0.0008	12.3763	0.0302	11.4077	0.1138	11.3483	0.3034	0.60762	0.0177	12.2946	1.0373	11.4076	1.1298	13.5404	1.19268	13.4119	1.23715
11.5826	0.00407	13.4209	0.0006	12.3903	0.0263	11.4077	0.1129	11.3465	0.3027	0.61767	0.0204	12.2952	1.0347	11.4076	1.1288	13.5576	1.19264	13.4251	1.23718
11.5826	0.00393	13.435	0.0006	12.3925	0.0306	11.4077	0.1119	11.3455	0.3024	0.63617	0.0246	12.3125	1.0351	11.4076	1.13	13.5724	1.19258	13.4411	1.23722
11.5826	-0.00063	13.4454	0.001	12.403	0.0267	11.4089	0.1152	11.344	0.3024	0.64625	0.0261	12.3139	1.0369	11.4076	1.1282	13.5848	1.19253	13.4574	1.23727
11.5826	0.0006	13.4662	0.0018	12.4085	0.0315	11.409	0.1157	11.3427	0.3028	0.66466	0.0261	12.3243	1.0357	11.4076	1.1315	13.5973	1.19251	13.474	1.23728
11.5826	0.00427	13.4808	0.0021	12.4177	0.0272	11.409	0.1158	11.3417	0.303	0.67474	0.0202	12.3274	1.0366	11.4076	1.1294	13.6186	1.19257	13.4884	1.2373
11.5826	0.00367	13.4961	0.002	12.42	0.0327	11.4117	0.116	11.3403	0.303	0.69333	0.0213	12.3406	1.0369	11.4076	1.1296	13.6325	1.19264	13.4963	1.23728
11.5826	-0.00502	13.5107	0.0017	12.4355	0.0282	11.4152	0.1149	11.3392	0.3031	0.70332	0.0224	12.342	1.0364	11.4076	1.1278	13.6454	1.19272	13.518	1.23723
11.5826	0.00422	13.5223	0.0017	12.4365	0.0338	11.4167	0.1158	11.3376	0.3035	0.72176	0.0281	12.3554	1.0374	11.4076	1.1285	13.6591	1.1928	13.5296	1.23716
11.5826	-0.00255	13.5389	0.0012	12.4487	0.0305	11.4208	0.1155	11.3362	0.3039	0.73104	0.027	12.3586	1.0374	11.4076	1.1292	13.6769	1.19289	13.547	1.2371
11.5826	0.00472	13.5517	0.0008	12.451	0.0343	11.4274	0.1153	11.3349	0.304	0.73181	0.0304	12.3702	1.0386	11.4076	1.1281	13.6884	1.19304	13.5636	1.23704
11.5826	0.00243	13.5711	0.0004	12.4621	0.0314	11.4299	0.115	11.3337	0.3038	0.75025	0.0285	12.3722	1.0385	11.4076	1.128	13.707	1.19318	13.5773	1.23697
11.5826	0.00246	13.5845	0.0007	12.4718	0.0347	11.4322	0.1152	11.3323	0.304	0.76036	0.0252	12.3843	1.0396	11.4076	1.131	13.7171	1.1933	13.5923	1.23693
11.5826	0.00027	13.5975	0.0015	12.4775	0.0326	11.436	0.115	11.3315	0.3045	0.7788	0.0287	12.3852	1.0402	11.4076	1.1294	13.7397	1.1934	13.6047	1.23692
11.5826	-0.00144	13.6149	0.0021	12.4819	0.0353	11.4419	0.115	11.33	0.3048	0.78876	0.0249	12.4009	1.0405	11.4076	1.1311	13.7526	1.19346	13.6219	1.23697
11.5826	-0.00327	13.6283	0.0023	12.4965	0.0334	11.4451	0.115	11.3282	0.3044	0.80998	0.0304	12.4032	1.0419	11.4076	1.1313	13.7675	1.19352	13.6368	1.23704
11.5826	-0.00382	13.6466	0.0023	12.4973	0.0357	11.4474	0.115	11.3272	0.3042	0.8174	0.032	12.4171	1.0426	11.4076	1.1291	13.7837	1.19356	13.6503	1.23712
11.5826	0.0042	13.6601	0.002	12.5048	0.0342	11.4516	0.1152	11.3261	0.3037	0.84592	0.0274	12.4187	1.0412	11.4076	1.1311	13.7928	1.19359	13.6645	1.23718
11.5826	0.0009	13.6733	0.0013	12.5143	0.0358	11.4555	0.1148	11.3244	0.3036	0.85349	0.0281	12.4271	1.0419	11.4076	1.1279	13.8127	1.19358	13.6825	1.23721
11.5826	-0.00065	13.6933	0.0007	12.5248	0.0346	11.4595	0.1154	11.3233	0.3029	0.87444	0.0328	12.4303	1.0433	11.4076	1.1296	13.8288	1.19358	13.697	1.2372
11.5826	0.00173	13.7013	0	12.526	0.0356	11.4627	0.1154	11.322	0.3023	0.89617	0.0378	12.4452	1.0426	11.4076	1.1309	13.8417	1.1936	13.713	1.2372
11.5826	0.00339	13.7219	0.0002	12.5403	0.0348	11.4689	0.1156	11.3205	0.3013	0.90317	0.036	12.446	1.0434	11.4076	1.1275	13.8572	1.19369	13.7274	1.2372
11.5826	0.00033	13.7375	0.0005	12.5433	0.036	11.4741	0.1146	11.3196	0.3008	0.90934	0.038	12.4619	1.0434	11.4076	1.1294	13.8729	1.19378	13.7419	1.23722
11.5826	-0.00363	13.7479	0.0004	12.5525	0.0349	11.4779	0.1164	11.318	0.3006	0.93139	0.0361	12.4636	1.0428	11.4076	1.1282	13.888	1.19381	13.7554	1.23725
11.5826	-0.00403	13.7649	0.0002	12.5574	0.0362	11.4888	0.1171	11.3169	0.3008	0.93905	0.0372	12.4753	1.0434	11.4076	1.1301	13.9028	1.19383	13.7708	1.23729
11.5826	0.00123	13.7796	0.0001	12.5703	0.0349	11.4901	0.1142	11.3158	0.3011	0.95991	0.0422	12.4765	1.0425	11.4076	1.1292	13.9178	1.19389	13.7872	1.23735
11.5826	0.00325	13.7969	0.0001	12.5749	0.0364	11.5052	0.1139	11.3141	0.3014	0.982	0.0425	12.4797	1.0419	11.4076	1.1315	13.9349	1.19396	13.8001	1.23744
11.5826	0.00193	13.8136	0.0001	12.5768	0.0349	11.5112	0.1177	11.3128	0.3015	0.98858	0.0409	12.4933	1.0432	11.4076	1.1296	13.9474	1.19401	13.8095	1.23754
11.5826	0.00313	13.8248	-0.0005	12.5866	0.0363	11.5178	0.1139	11.3118	0.3016	1.0171	0.0473	12.5048	1.0414	11.4076	1.1304	13.9636	1.19403	13.8324	1.23758
11.5826	0.00236	13.8411	-0.0004	12.5965	0.0349	11.5243	0.1179	11.3104	0.3018	1.02461	0.0489	12.507	1.0431	11.4077	1.129	13.9788	1.19409	13.8447	1.23756
11.5826	0.00311	13.8519	-0.0003	12.6011	0.0366	11.5335	0.1182	11.309	0.3022	1.04565	0.0505	12.5208	1.0432	11.4077	1.1293	13.9897	1.19418	13.8589	1.23751
11.5826	0.01242	13.871	-0.0001	12.6144	0.0349	11.5355	0.1142	11.3078	0.3025	1.06747	0.0485	12.5225	1.0405	11.4088	1.129	14.0026	1.19427	13.8789	1.23745
11.5826	0.00336	13.8869	-0.0002	12.6171	0.0369	11.5456	0.1148	11.3071	0.3025	1.07402	0.0475	12.5322	1.04	11.4089	1.1295	14.0235	1.19435	13.8938	1.23738
11.5826	-0.0057	13.9019	-0.0005	12.6288	0.0349	11.5506	0.1185	11.306	0.3027	1.08761	0.0479	12.5364	1.043	11.4089	1.1299	14.0382	1.19442	13.9073	1.2373
11.5826	0.00518	13.9153	-0.0005	12.631	0.0372	11.5643	0.1157	11.3041	0.3028	1.10257	0.0468	12.5511	1.0396	11.4121	1.1303	14.0485	1.19447	13.9223	1.23725
11.5826	-0.0024	13.9276	-0.0006	12.6433	0.0347	11.5653	0.1189	11.3028	0.3027	1.11047	0.0507	12.5542	1.0428	11.4177	1.1305	14.0693	1.19454	13.9355	1.23726
11.5826	0.00347	13.9427	-0.0008	12.6482	0.0374	11.5788	0.1163	11.3013	0.3022	1.13118	0.0465	12.5653	1.0427	11.4186	1.131	14.0809	1.19458	13.9529	1.23732
11.5826	-0.00063	13.9581	-0.0011	12.6549	0.0344	11.5798	0.119	11.3	0.3017	1.15315	0.0473	12.5684	1.0395	11.4226	1.1317	14.0962	1.19461	13.9666	1.23743
11.5826	-0.00356	13.975	-0.001	12.6628	0.038	11.5928	0.1165	11.2988	0.3015	1.15967	0.046	12.5783	1.0396	11.4283	1.1319	14.1141	1.19462	13.9812	1.23751
11.5826	-0.00133	13.99	-0.0008	12.6728	0.0342	11.5981	0.1197	11.2973	0.3017	1.18822	0.0528	12.5797	1.043	11.4332	1.1309	14.1253	1.19463	13.9996	1.23758
11.5826	0.00597	14.0052	-0.0006	12.676	0.0389	11.6092	0.1209	11.2962	0.302	1.19582	0.0532	12.5964	1.0399	11.437	1.1316	14.1415	1.19462	14.005	1.2376
11.5826	0.00421	14.0221	-0.0007	12.6905	0.0342	11.6125	0.1163	11.2949	0.3027	1.21677	0.0546	12.5971	1.0431	11.4373	1.1309	14.1592	1.19461	14.0285	1.23759
11.5826	0.00058	14.0367	-0.0007	12.6973	0.0398	11.6265	0.1221	11.2933	0.3036	1.23855	0.0565	12.6106	1.0406	11.4429	1.1301	14.1727	1.19465	14.0414	1.23757
11.5826	-0.00022	14.0489	-0.0004	12.705	0.0347	11.6269	0.1161	11.2924	0.3045	1.24511	0.0585	12.6122	1.0433	11.4447	1.1308	14.1892	1.1947	14.0558	1.23759
11.5826	0.00388	14.0684	0.0005	12.7052	0.0404	11.6396	0.116	11.2908	0.3047	1.26594	0.0658	12.6244	1.0413	11.4469	1.1294	14.1994	1.19473	14.0731	1.23762
11.5826	-0.00638	14.0812	0.0015	12.7171	0.0354	11.6442	0.1234	11.2899	0.3044	1.27372	0.0647	12.6273	1.0437	11.4536	1.1285	14.2159	1.19479	14.088	1.23771
11.5826	0.00345	14.095	0.0023	12.7212	0.0409	11.6535	0.1159	11.2881	0.3036	1.28129	0.0651	12.6388	1.042	11.4595	1.1281	14.2303	1.1949	14.1029	1.23779
11.5826	0.006	14.1094	0.0029	12.733	0.036	11.6538	0.1241	11.2872	0.3032	1.30233	0.0654	12.6394	1.0445	11.4616	1.1304	14.247	1.19502	14.1191	1.23786
11.5826	0.00314	14.1257	0.0035	12.7425	0.0409	11.6724	0.1159	11.286	0.3029	1.32429	0.0685	12.6562	1.0425	11.4659	1.1278	14.2605	1.19513	14.131	1.23789
11.5826	0.00517	14.1434	0.0042	12.7468	0.0366	11.6728	0.1249	11.285	0.3028	1.33091	0.0711	12.6619	1.0453	11.4733	1.1279	14.2778	1.19527	14.1481	1.2379
11.5826	0.01157	14.1525	0.0041	12.7514	0.0408	11.6867	0.1257	11.2832	0.3025	1.35913	0.0729	12.671	1.046	11.4756	1.1299	14.2933	1.1954	14.1627	1.23788
11.5826	-0.00063	14.1701	0.0036	12.7658	0.0373	11.6868	0.1162	11.282	0.3026	1.36691	0.0711	12.6746	1.0433	11.4792	1.1282	14.302	1.19548	14.1784	1.23784
11.5826	0.00097	14.1861	0.0028	12.7665	0.0403	11.6998	0.117	11.2818	0.3031	1.38783	0.0708	12.6807	1.0443	11.4904	1.1296	14.3229	1.19547	14.1928	1.23781
11.5826	0.00113	14.2005	0.0025	12.7739	0.0384	11.7011	0.1262	11.2797	0.3036	1.40976	0.0757	12.6865	1.0465	11.4944	1.1285	14.3349	1.19545	14.2067	1.23778
11.5826	-0.00194	14.2129	0.0021	12.7832	0.0399	11.714	0.1181	11.2788	0.3034	1.41638	0.073	12.7003	1.0453	11.5082	1.1289	14.3496	1.19546	14.2208	1.23779
11.5826	0.00144	14.232	0.0021	12.7949	0.0388	11.7178	0.127	11.277	0.3028	1.44364	0.0772	12.7038	1.0473	11.5083	1.1293	14.3689	1.19546	14.2376	1.2378
11.5826	0.00075	14.2459	0.002	12.798	0.0396	11.7323	0.1274	11.2756	0.3024	1.44487	0.0748	12.7168	1.0481	11.5233	1.1296	14.3832	1.19547	14.2511	1.23783
11.5826	0.00105	14.2584	0.0019	12.808	0.0389	11.7347	0.1193	11.2742	0.3023	1.45262	0.0735	12.7197	1.0461	11.5234	1.1291	14.395	1.19553	14.266	1.23785
11.5826	0.00295	14.2763	0.0017	12.8118	0.0396	11.7432	0.1206	11.273	0.3021	1.47333	0.076	12.7296	1.0463	11.5368	1.1288	14.4068	1.1957	14.2831	1.23783
11.5826	-0.0079	14.287	0.001	12.8224	0.0386	11.7473	0.1278	11.2718	0.3017	1.49499	0.0763	12.7334	1.0498	11.5427	1.13	14.4297	1.19589	14.2979	1.23777
11.5826	-0.0079	14.3051	0.0003	12.8266	0.0398	11.758	0.1222	11.2704	0.3016	1.50206	0.079	12.7454	1.0505	11.545	1.1284	14.4449	1.19608	14.3096	1.23771
11.5826	0.00391	14.3249	-0.0004	12.8419	0.0388	11.7668	0.1278	11.2691	0.3017	1.53031	0.0774	12.7486	1.0461	11.555	1.1305	14.454	1.19623	14.3283	1.23766
11.5826	0.00302	14.3349	-0.0006	12.8463	0.0402	11.7744	0.1236	11.2678	0.3019	1.53821	0.0803	12.7624	1.0462	11.568	1.128	14.4729	1.19634	14.3412	1.23765
11.5826	0.00063	14.3498	-0.0007	12.8556	0.041	11.7806	0.1281	11.2665	0.3019	1.55919	0.0821	12.7654	1.0511	11.5716	1.1315	14.4863	1.19637	14.3585	1.2377
11.5826	-0.00441	14.3614	-0.0006	12.8557	0.0388	11.7894	0.1249	11.2653	0.3019	1.581	0.0803	12.775	1.0513	11.5794	1.1276	14.5001	1.19635	14.3726	1.23779
11.5826	0.00466	14.3787	-0.0007	12.8685	0.039	11.7901	0.1282	11.264	0.3017	1.58749	0.0807	12.7786	1.0466	11.584	1.1325	14.5196	1.19633	14.3891	1.23791
11.5826	-0.00344	14.3964	-0.0005	12.8774	0.0415	11.8062	0.1259	11.2626	0.3015	1.61599	0.0819	12.7873	1.0471	11.5966	1.1273	14.5312	1.19634	14.4035	1.23802
11.5826	0.00658	14.4092	-0.0002	12.8803	0.0393	11.8078	0.1283	11.2614	0.3015	1.62245	0.0836	12.7895	1.0513	11.5967	1.1331	14.5478	1.19643	14.4123	1.23811
11.5826	0.00522	14.4256	0.0001	12.8869	0.0419	11.8201	0.1267	11.2601	0.3013	1.62383	0.0841	12.8063	1.0473	11.6105	1.1271	14.5614	1.19652	14.4316	1.23813
11.5826	0.00172	14.4372	0.0002	12.8981	0.0398	11.8212	0.128	11.259	0.3012	1.64459	0.0819	12.8122	1.0512	11.6121	1.1331	14.5782	1.19657	14.4489	1.2381
11.5826	-0.00334	14.454	0.0006	12.9014	0.0421	11.8345	0.1272	11.2575	0.301	1.66626	0.0847	12.8197	1.0505	11.6304	1.1271	14.5925	1.19663	14.4596	1.23803
11.5826	0.00322	14.4678	0.0011	12.9171	0.04	11.8346	0.1274	11.2565	0.3011	1.67317	0.0846	12.8226	1.0474	11.631	1.1326	14.603	1.19667	14.479	1.23793
11.5826	0.00045	14.4881	0.0016	12.9209	0.0422	11.846	0.1272	11.255	0.301	1.70154	0.0888	12.833	1.0478	11.6405	1.127	14.625	1.19666	14.4917	1.23789
11.5826	0.00086	14.5012	0.0016	12.9311	0.0404	11.8513	0.1267	11.2537	0.3011	1.70947	0.0869	12.8374	1.0498	11.6449	1.1323	14.6348	1.19658	14.5083	1.23788
11.5826	-0.00242	14.5145	0.0017	12.9349	0.0425	11.8643	0.1268	11.2525	0.3012	1.73012	0.0865	12.8503	1.0488	11.6505	1.1273	14.6548	1.19645	14.5244	1.23794
11.5826	-0.00021	14.5315	0.0017	12.9433	0.0405	11.8664	0.1264	11.2512	0.3015	1.75203	0.0866	12.8514	1.0498	11.6655	1.1322	14.6625	1.19636	14.5374	1.23796
11.5826	0.0012	14.5484	0.0015	12.9494	0.0428	11.8815	0.1267	11.2497	0.3016	1.75885	0.0844	12.8663	1.0501	11.6706	1.1277	14.6841	1.19634	14.555	1.23796
11.5826	0.00441	14.5583	0.001	12.9577	0.0409	11.8817	0.1261	11.2484	0.302	1.78719	0.0853	12.8673	1.0498	11.6743	1.1321	14.6985	1.19639	14.5662	1.23791
11.5826	-0.00569	14.5757	0.0007	12.9632	0.0431	11.8939	0.1265	11.2473	0.3021	1.79464	0.0872	12.879	1.0505	11.6871	1.1319	14.7064	1.19648	14.5834	1.2379
11.5826	0.00137	14.5906	0.0007	12.9755	0.0409	11.9014	0.1259	11.2461	0.302	1.80078	0.0837	12.8822	1.0505	11.6876	1.1287	14.7265	1.19662	14.5982	1.23783
11.5826	-0.00715	14.6056	0.0016	12.9788	0.0433	11.9085	0.1257	11.2446	0.3016	1.81571	0.0848	12.8961	1.051	11.6957	1.1295	14.7424	1.19677	14.612	1.23777
11.5826	-0.00179	14.6189	0.0022	12.985	0.0408	11.9101	0.1263	11.2433	0.3011	1.83789	0.0844	12.8963	1.0508	11.7027	1.1319	14.7549	1.19693	14.6297	1.23773
11.5826	-0.0009	14.639	0.0029	12.9931	0.0435	11.9238	0.1259	11.2422	0.3002	1.84432	0.0842	12.9134	1.0516	11.7171	1.1304	14.7748	1.19703	14.6426	1.2378
11.5827	-0.00506	14.6517	0.0034	13.003	0.0402	11.9254	0.1255	11.2409	0.2993	1.87272	0.086	12.9148	1.0513	11.7229	1.1322	14.7899	1.19708	14.658	1.23785
11.5879	0.00477	14.6649	0.004	13.0071	0.0439	11.9409	0.1258	11.2396	0.299	1.88053	0.089	12.9247	1.0519	11.7312	1.1312	14.8045	1.1971	14.6681	1.23789
11.606	0.00347	14.6831	0.0043	13.021	0.0401	11.9417	0.1259	11.2383	0.2992	1.90136	0.0907	12.9262	1.0519	11.7338	1.1323	14.8139	1.19711	14.6899	1.23791
11.6136	0.00186	14.6934	0.0043	13.0239	0.0442	11.9558	0.1261	11.2369	0.2998	1.9233	0.0945	12.9354	1.0524	11.7462	1.132	14.8307	1.19709	14.7048	1.23795
11.6337	0.00105	14.7128	0.0039	13.0354	0.0401	11.9565	0.1263	11.2359	0.2998	1.92967	0.097	12.943	1.0521	11.7489	1.1323	14.8501	1.19706	14.7131	1.23796
11.6463	0.00157	14.7248	0.0033	13.0379	0.0442	11.9635	0.1263	11.2342	0.3	1.95843	0.0992	12.9582	1.0525	11.7614	1.1321	14.8616	1.19702	14.7326	1.23797
11.667	0.00238	14.7408	0.0026	13.0495	0.0404	11.9748	0.1265	11.2332	0.3	1.96588	0.0988	12.9651	1.0519	11.7641	1.1326	14.8778	1.19697	14.7471	1.23801
11.6809	0.0024	14.7562	0.0022	13.0544	0.0441	11.987	0.126	11.2317	0.3002	1.97842	0.0969	12.9696	1.0517	11.7786	1.1327	14.8929	1.19691	14.7627	1.23812
11.6982	0.00276	14.7675	0.0022	13.0613	0.0405	11.9887	0.1267	11.2308	0.2998	1.98671	0.0986	12.9696	1.0523	11.7835	1.1317	14.9078	1.19686	14.7792	1.23825
11.7096	0.00344	14.7892	0.0024	13.0655	0.044	12.0008	0.1257	11.2292	0.2991	2.00883	0.0977	12.9838	1.0519	11.7964	1.131	14.9238	1.19683	14.7933	1.23835
11.7253	0.00403	14.8012	0.003	13.0771	0.0411	12.0013	0.127	11.2278	0.2981	2.01526	0.0959	12.9878	1.0517	11.7964	1.1325	14.9367	1.19688	14.8104	1.23842
11.7409	0.00348	14.8173	0.0037	13.0856	0.0444	12.0161	0.1257	11.2267	0.298	2.04396	0.0974	13.0006	1.0518	11.8077	1.1307	14.9553	1.19696	14.8215	1.23845
11.7564	0.00265	14.8332	0.0044	13.0936	0.0421	12.0165	0.1274	11.2255	0.2981	2.0515	0.0958	13.0015	1.052	11.8081	1.1318	14.964	1.19703	14.8377	1.23845
11.7687	0.00209	14.8448	0.0047	13.1001	0.045	12.0277	0.1258	11.2241	0.2988	2.0726	0.0962	13.0156	1.052	11.8233	1.1313	14.9835	1.19711	14.8474	1.23843
11.7844	0.00211	14.862	0.0047	13.1087	0.043	12.032	0.1282	11.2231	0.2989	2.09436	0.1003	13.0187	1.0524	11.8268	1.1305	14.9964	1.19714	14.8683	1.23839
11.8014	0.00106	14.8777	0.0041	13.1121	0.0457	12.0455	0.129	11.2217	0.299	2.10088	0.1004	13.033	1.053	11.8366	1.131	15.0101	1.19718	14.884	1.23839
11.8151	-0.00014	14.8915	0.0033	13.1266	0.0439	12.0465	0.1257	11.2203	0.2989	2.12952	0.1035	13.034	1.0522	11.8368	1.1307	15.0269	1.19723	14.8979	1.23844
11.83	-0.0013	14.9061	0.0024	13.1268	0.0465	12.0588	0.1254	11.2193	0.299	2.13703	0.1051	13.0456	1.052	11.8489	1.1306	15.0408	1.19729	14.9147	1.23857
11.8473	-0.00183	14.9231	0.0017	13.14	0.0447	12.0615	0.1298	11.2181	0.2992	2.15732	0.1071	13.0458	1.054	11.8548	1.1309	15.0588	1.19738	14.9242	1.23863
11.8607	-0.00233	14.9376	0.0014	13.1429	0.0478	12.0772	0.1256	11.2168	0.2992	2.15816	0.1057	13.0616	1.052	11.8682	1.1305	15.0736	1.19744	14.9441	1.23861
11.8763	-0.00196	14.9521	0.0016	13.1519	0.0453	12.0777	0.1305	11.215	0.2986	2.17983	0.1074	13.0625	1.055	11.8753	1.131	15.0886	1.19754	14.9602	1.23856
11.8886	-0.00067	14.966	0.0024	13.1599	0.0488	12.091	0.1259	11.2139	0.2985	2.18665	0.106	13.0768	1.0524	11.8817	1.1308	15.0993	1.19759	14.9724	1.23854
11.9048	-7e-05	14.9816	0.0029	13.1727	0.046	12.0944	0.1312	11.2126	0.2986	2.21517	0.1052	13.0789	1.0558	11.8819	1.1317	15.1164	1.19765	14.9884	1.23852
11.9191	0.0015	14.9931	0.0037	13.1733	0.0493	12.1031	0.1264	11.211	0.2987	2.22262	0.1072	13.0873	1.053	11.8997	1.1314	15.136	1.19767	15.0034	1.2385
11.9354	0.00259	15.0127	0.004	13.1824	0.047	12.1071	0.1323	11.2102	0.2986	2.24372	0.1085	13.0904	1.0564	11.9021	1.1326	15.1447	1.19769	15.0186	1.23852
11.9529	0.00348	15.0245	0.0044	13.1933	0.0491	12.1209	0.1266	11.2087	0.2979	2.2656	0.1084	13.1053	1.0565	11.9123	1.1323	15.1638	1.19771	15.0352	1.23866
11.9636	0.00393	15.0419	0.0045	13.1986	0.0479	12.121	0.1335	11.2073	0.2973	2.27221	0.1075	13.1101	1.0533	11.9142	1.1338	15.1806	1.19775	15.049	1.23878
11.9837	0.00391	15.0562	0.0043	13.2019	0.049	12.1389	0.1272	11.2065	0.2968	2.30079	0.1069	13.1203	1.0537	11.9258	1.1336	15.1915	1.19781	15.0654	1.23882
11.9929	0.00352	15.0712	0.004	13.2125	0.0487	12.1393	0.1346	11.2047	0.2966	2.30842	0.1065	13.121	1.0563	11.9287	1.1346	15.2093	1.19792	15.0749	1.23876
12.01	0.00394	15.0868	0.0041	13.2167	0.0492	12.1486	0.1283	11.2037	0.2961	2.32925	0.1059	13.135	1.0559	11.9414	1.1348	15.2204	1.19803	15.0936	1.23867
12.0259	0.00345	15.0988	0.004	13.2301	0.0493	12.1496	0.1357	11.2025	0.2958	2.33499	0.1042	13.1369	1.0544	11.9476	1.1359	15.2373	1.19813	15.1104	1.23856
12.0399	0.00272	15.1181	0.0038	13.2312	0.0496	12.1657	0.1298	11.2015	0.2953	2.35118	0.1049	13.1537	1.0557	11.9533	1.1359	15.2543	1.19821	15.1198	1.23847
12.056	0.00149	15.1312	0.0035	13.2408	0.0499	12.1687	0.1368	11.2001	0.2953	2.35774	0.1061	13.1538	1.0555	11.9577	1.1364	15.2612	1.19824	15.14	1.23844
12.0727	0.00081	15.1457	0.0033	13.2476	0.0502	12.1829	0.1308	11.199	0.2954	2.38641	0.1032	13.1696	1.0554	11.9729	1.1363	15.2854	1.19827	15.1533	1.23852
12.0862	-0.00103	15.1608	0.0033	13.258	0.0502	12.1874	0.1379	11.1973	0.2955	2.39395	0.1033	13.17	1.0567	11.9786	1.1373	15.3005	1.19828	15.1687	1.23864
12.1028	-0.00318	15.1757	0.0042	13.2618	0.0513	12.1962	0.1386	11.196	0.2954	2.41487	0.1053	13.1797	1.057	11.9856	1.1361	15.3122	1.1983	15.1839	1.23875
12.1151	-0.0042	15.19	0.0051	13.2762	0.0503	12.1974	0.1313	11.1946	0.2957	2.43659	0.106	13.1829	1.0552	11.9905	1.1376	15.3239	1.19831	15.1954	1.2388
12.1328	-0.00411	15.2075	0.0065	13.2764	0.0528	12.2096	0.1316	11.193	0.2959	2.44333	0.1068	13.1953	1.0567	12.0014	1.1355	15.3434	1.19836	15.2143	1.23884
12.1456	-0.00194	15.222	0.0073	13.2869	0.0501	12.2107	0.1386	11.1919	0.2963	2.47182	0.1089	13.1967	1.0553	12.0053	1.1379	15.3586	1.19843	15.2233	1.23884
12.1607	0.0001	15.237	0.0082	13.2942	0.054	12.2241	0.1319	11.1906	0.2963	2.47948	0.1088	13.2117	1.0563	12.0152	1.1349	15.3758	1.19853	15.2446	1.23882
12.1767	0.00174	15.2558	0.0089	13.3049	0.0502	12.228	0.1382	11.1895	0.2962	2.50031	0.1065	13.215	1.0554	12.0173	1.1374	15.3902	1.19862	15.2592	1.23872
12.193	0.00314	15.2681	0.0087	13.3098	0.0545	12.24	0.1377	11.1881	0.2961	2.51389	0.1137	13.2268	1.0557	12.0324	1.134	15.4025	1.19866	15.2743	1.23869
12.2074	0.00526	15.2786	0.0078	13.3187	0.0505	12.2417	0.1318	11.1868	0.2961	2.52212	0.1095	13.2275	1.0558	12.0338	1.137	15.4157	1.19866	15.2888	1.23868
12.2178	0.0064	15.2974	0.0068	13.3254	0.0548	12.2551	0.137	11.1857	0.2962	2.52889	0.1117	13.2391	1.0551	12.0469	1.1334	15.434	1.19861	15.3028	1.23871
12.2357	0.00642	15.3149	0.0066	13.3367	0.0509	12.2566	0.1314	11.1846	0.2963	2.55747	0.114	13.2453	1.0559	12.0517	1.1365	15.4441	1.19852	15.3199	1.23869
12.249	0.00494	15.3275	0.0065	13.338	0.0547	12.2668	0.1309	11.1829	0.2963	2.56492	0.1136	13.2572	1.0563	12.0583	1.1329	15.4657	1.19844	15.3262	1.23866
12.267	0.00386	15.3425	0.0064	13.3498	0.0514	12.279	0.136	11.1818	0.2963	2.5859	0.1117	13.2603	1.0546	12.0637	1.1365	15.4809	1.19849	15.3496	1.23865
12.2781	0.00281	15.355	0.0062	13.3558	0.0546	12.2863	0.131	11.1805	0.2964	2.6078	0.1147	13.272	1.0545	12.0775	1.1329	15.4933	1.19859	15.3656	1.23871
12.2958	0.00228	15.3713	0.0063	13.3654	0.0521	12.2905	0.1348	11.1792	0.2966	2.61438	0.1138	13.2727	1.0564	12.0818	1.1368	15.5107	1.19875	15.3795	1.2388
12.314	0.00328	15.3808	0.0067	13.369	0.0545	12.2984	0.1315	11.1779	0.2965	2.64312	0.1167	13.2844	1.0566	12.093	1.133	15.5182	1.19898	15.3958	1.23889
12.3217	0.0037	15.4038	0.007	13.3814	0.0532	12.3029	0.1344	11.1767	0.2959	2.65066	0.1165	13.2864	1.0547	12.0969	1.1373	15.5392	1.19923	15.4108	1.23902
12.3409	0.00357	15.4173	0.0074	13.386	0.0547	12.3157	0.1344	11.1753	0.2954	2.67142	0.1164	13.2977	1.0553	12.1038	1.1336	15.5565	1.19943	15.4222	1.23915
12.3582	0.00235	15.431	0.0077	13.3914	0.0541	12.3159	0.1322	11.1743	0.2951	2.69276	0.1177	13.3007	1.0566	12.1093	1.1375	15.5671	1.19958	15.4392	1.2392
12.3693	0.00243	15.4488	0.0082	13.396	0.0555	12.329	0.133	11.1729	0.295	2.69342	0.1179	13.3184	1.0569	12.1232	1.1344	15.586	1.19962	15.4548	1.23917
12.3876	0.00264	15.4617	0.0086	13.4114	0.055	12.3303	0.1347	11.1715	0.2948	2.69994	0.1185	13.3188	1.0563	12.1278	1.1381	15.5977	1.19961	15.4655	1.23904
12.3989	0.00297	15.4765	0.0092	13.4153	0.0564	12.3479	0.1349	11.1702	0.2942	2.72849	0.118	13.3324	1.0576	12.1378	1.139	15.6159	1.19952	15.4802	1.23892
12.4161	0.00176	15.4927	0.0095	13.4187	0.0553	12.3499	0.1338	11.1691	0.2938	2.73604	0.1189	13.3332	1.0579	12.1388	1.1354	15.6265	1.19938	15.4998	1.23877
12.4295	0.00149	15.505	0.0101	13.4272	0.0569	12.3565	0.1345	11.1675	0.2938	2.75692	0.1191	13.3421	1.0591	12.1519	1.1365	15.6448	1.19919	15.5153	1.23863
12.4463	0.00147	15.5228	0.0103	13.4391	0.0551	12.3614	0.1355	11.1665	0.294	2.77892	0.1217	13.3491	1.0587	12.1539	1.1395	15.6605	1.19907	15.5264	1.23857
12.461	0.00055	15.5384	0.0106	13.4404	0.0571	12.3776	0.1348	11.1651	0.2944	2.78568	0.1219	13.3637	1.06	12.1626	1.1371	15.6698	1.199	15.5453	1.23862
12.4778	-0.00166	15.5524	0.0108	13.4537	0.0548	12.379	0.1366	11.1639	0.2948	2.81432	0.1214	13.3665	1.0595	12.179	1.1394	15.6866	1.199	15.5571	1.23869
12.4862	-0.00323	15.5655	0.0112	13.4605	0.0574	12.3898	0.1348	11.1624	0.2951	2.82195	0.1221	13.3767	1.0603	12.1833	1.1372	15.7049	1.19907	15.5724	1.23876
12.5031	-0.0034	15.579	0.0112	13.4661	0.0545	12.3941	0.138	11.1614	0.2954	2.84272	0.1218	13.3775	1.0602	12.186	1.1391	15.7164	1.19917	15.5906	1.23886
12.5226	-0.0023	15.5973	0.0105	13.4726	0.0581	12.4058	0.1346	11.1601	0.2957	2.86424	0.1227	13.3899	1.0606	12.1984	1.1371	15.7362	1.19928	15.6053	1.23895
12.5304	-0.00242	15.6152	0.0096	13.4839	0.0543	12.4081	0.139	11.1587	0.2961	2.87047	0.1274	13.3937	1.0606	12.199	1.1383	15.7501	1.19933	15.618	1.23899
12.5498	-0.00168	15.6274	0.0089	13.4909	0.0585	12.4213	0.1395	11.1574	0.2963	2.871	0.1236	13.3994	1.0607	12.2084	1.1367	15.7617	1.1994	15.6288	1.23895
12.5654	-0.00036	15.6419	0.0083	13.5018	0.0544	12.4221	0.1346	11.156	0.296	2.8997	0.1288	13.407	1.0611	12.2167	1.1376	15.7799	1.19943	15.65	1.23894
12.5811	0.00205	15.659	0.0078	13.5056	0.0587	12.4393	0.135	11.1554	0.2954	2.90709	0.1288	13.4202	1.0604	12.2289	1.1365	15.7923	1.19944	15.6605	1.23893
12.5962	0.00229	15.6725	0.0073	13.5145	0.0546	12.4398	0.1399	11.1537	0.2952	2.92819	0.1291	13.4253	1.0612	12.2308	1.137	15.8084	1.19943	15.6768	1.23893
12.6112	0.002	15.6833	0.0071	13.5174	0.0592	12.4499	0.1406	11.152	0.295	2.94998	0.1314	13.436	1.0615	12.2437	1.136	15.8232	1.1994	15.6945	1.2389
12.627	0.0009	15.7028	0.0072	13.5302	0.0553	12.4514	0.1358	11.151	0.2947	2.95668	0.1311	13.4376	1.0596	12.2457	1.1366	15.8366	1.19944	15.7137	1.23892
12.6415	0.00063	15.7181	0.0078	13.535	0.0603	12.4659	0.1366	11.1496	0.2941	2.9852	0.1304	13.4522	1.0588	12.2567	1.1357	15.8522	1.19948	15.7261	1.23896
12.6596	0.00021	15.7335	0.0083	13.5457	0.0564	12.4683	0.1418	11.1483	0.2938	2.99301	0.1304	13.4531	1.0617	12.2612	1.1371	15.8694	1.19953	15.7411	1.23902
12.6736	0.00093	15.7462	0.0085	13.5474	0.0617	12.4821	0.143	11.1472	0.2935	3.01357	0.1306	13.4662	1.0585	12.2739	1.1354	15.8846	1.19957	15.7544	1.23902
12.6836	0.00154	15.7587	0.0085	13.5596	0.0578	12.4825	0.1373	11.1459	0.2937	3.03581	0.1312	13.4698	1.062	12.2801	1.1377	15.8998	1.1996	15.7693	1.23902
12.7031	0.00225	15.7783	0.009	13.5627	0.0628	12.4937	0.144	11.1444	0.2937	3.04221	0.1308	13.4803	1.0622	12.2867	1.1357	15.9148	1.19969	15.7844	1.23907
12.7181	0.00133	15.7937	0.0091	13.5751	0.059	12.4971	0.138	11.1431	0.2939	3.04832	0.1318	13.4855	1.0588	12.2912	1.1383	15.9257	1.19976	15.7999	1.23913
12.7315	0.0006	15.8078	0.0094	13.5819	0.0637	12.5114	0.1389	11.1418	0.2942	3.07091	0.1305	13.494	1.0593	12.3034	1.1362	15.9447	1.19981	15.8143	1.23915
12.7509	-5e-05	15.8248	0.0097	13.5867	0.06	12.5154	0.1451	11.1408	0.2947	3.07866	0.1314	13.5015	1.0625	12.3074	1.1388	15.9574	1.19985	15.8283	1.23913
12.7574	-0.00103	15.8366	0.0104	13.591	0.0642	12.527	0.1398	11.1393	0.2953	3.09946	0.1332	13.5103	1.0629	12.3184	1.1369	15.9748	1.19991	15.844	1.23908
12.7798	-0.00183	15.8537	0.0108	13.6044	0.0604	12.5279	0.1461	11.1381	0.2957	3.12125	0.1332	13.5129	1.0598	12.3198	1.1399	15.9871	1.20008	15.8602	1.23907
12.7915	-0.00176	15.8675	0.0109	13.61	0.0646	12.541	0.147	11.1367	0.2961	3.12798	0.1319	13.5287	1.0629	12.3334	1.1377	16.0052	1.20018	15.8764	1.23903
12.8065	-0.00093	15.881	0.0106	13.6205	0.0608	12.5412	0.1403	11.1354	0.2967	3.15629	0.132	13.5298	1.0603	12.3354	1.1407	16.0213	1.20017	15.8856	1.2389
12.8248	-0.00047	15.8955	0.0106	13.6238	0.0647	12.5554	0.1474	11.1343	0.297	3.16404	0.1339	13.5428	1.0609	12.3491	1.1385	16.032	1.20012	15.9058	1.2388
12.8329	-0.00076	15.9099	0.0105	13.6326	0.061	12.5576	0.141	11.133	0.2972	3.18502	0.1341	13.5442	1.0627	12.3526	1.1411	16.0508	1.20008	15.9201	1.23875
12.8329	-0.00177	15.9289	0.0103	13.6373	0.0646	12.5677	0.1417	11.1317	0.297	3.20684	0.1345	13.5549	1.0627	12.3579	1.1396	16.0642	1.20008	15.9324	1.23875
12.8475	-0.00068	15.9444	0.0101	13.6506	0.0608	12.5768	0.1473	11.1303	0.2964	3.21357	0.1353	13.5571	1.0609	12.3675	1.1412	16.0755	1.20006	15.9508	1.23873
12.8516	-0.00066	15.9577	0.0104	13.6535	0.064	12.5874	0.1428	11.1291	0.2952	3.2262	0.1356	13.5732	1.0605	12.3786	1.1405	16.0959	1.2	15.9641	1.23873
12.8617	-0.00037	15.9729	0.0111	13.6643	0.0605	12.5932	0.1466	11.1279	0.2943	3.24203	0.1369	13.5755	1.0629	12.382	1.1411	16.1106	1.20001	15.9804	1.23873
12.865	1e-05	15.9835	0.012	13.668	0.063	12.6018	0.144	11.1266	0.2937	3.24948	0.1363	13.5867	1.0599	12.3903	1.1412	16.125	1.20006	15.9955	1.23876
12.8793	0.00115	16.0029	0.013	13.6745	0.0603	12.6027	0.1462	11.1252	0.2936	3.27052	0.1351	13.5872	1.0629	12.394	1.1411	16.1371	1.20018	16.0114	1.23878
12.8823	-0.00111	16.015	0.0136	13.6836	0.0622	12.6153	0.1462	11.1243	0.2939	3.29246	0.1356	13.601	1.0596	12.4075	1.1417	16.156	1.20029	16.0266	1.23876
12.8943	0.00275	16.0314	0.0136	13.6923	0.06	12.616	0.1448	11.1228	0.2947	3.29889	0.1368	13.6053	1.0633	12.408	1.1411	16.1678	1.20045	16.0398	1.23874
12.8977	-0.00318	16.0475	0.0131	13.7	0.0617	12.6293	0.1466	11.1213	0.2958	3.32753	0.1376	13.6159	1.0644	12.4224	1.1421	16.1822	1.20055	16.0554	1.23876
12.9074	0.00316	16.0608	0.0124	13.7118	0.0598	12.6305	0.145	11.1199	0.2966	3.3351	0.1393	13.6162	1.0596	12.4236	1.1408	16.2006	1.20065	16.0671	1.23888
12.9101	-0.00439	16.079	0.0118	13.7156	0.0615	12.646	0.1451	11.1189	0.2974	3.35623	0.1395	13.633	1.0601	12.4391	1.1424	16.2167	1.2007	16.0859	1.239
12.9209	0.00201	16.094	0.0112	13.7223	0.0595	12.6489	0.1463	11.1174	0.298	3.37804	0.1404	13.6332	1.0654	12.4398	1.1403	16.2271	1.20072	16.101	1.23908
12.9301	-0.00357	16.1074	0.0109	13.7302	0.0614	12.6599	0.1448	11.116	0.2984	3.3846	0.1399	13.6433	1.0612	12.4524	1.1427	16.2456	1.20069	16.1153	1.23908
12.9399	0.00123	16.1265	0.011	13.7417	0.0598	12.6633	0.146	11.115	0.2987	3.40698	0.1399	13.6473	1.0659	12.4543	1.1397	16.26	1.20063	16.1316	1.23908
12.9424	-0.00333	16.1373	0.0112	13.7429	0.0616	12.67	0.1444	11.1137	0.2986	3.413	0.1388	13.6611	1.0625	12.4613	1.1429	16.275	1.2006	16.1388	1.23908
12.9532	0.00061	16.1529	0.0117	13.7564	0.0602	12.6766	0.1463	11.1126	0.2983	3.42081	0.1392	13.6634	1.0662	12.4683	1.1389	16.2846	1.20061	16.1587	1.23903
12.9578	-0.00387	16.1674	0.0123	13.7608	0.0619	12.6907	0.1468	11.111	0.2982	3.44167	0.1384	13.6776	1.0663	12.4857	1.1428	16.3051	1.20066	16.1748	1.239
12.9648	-0.00146	16.1841	0.013	13.7682	0.0608	12.6928	0.1445	11.1098	0.2984	3.46354	0.1373	13.6804	1.0636	12.4866	1.1384	16.3202	1.20075	16.1906	1.23901
12.9717	-0.00448	16.1936	0.013	13.7724	0.0621	12.705	0.1466	11.1087	0.2985	3.47025	0.1385	13.691	1.0665	12.4986	1.1424	16.33	1.20086	16.2068	1.23905
12.9815	-0.00298	16.2137	0.012	13.7864	0.0614	12.7061	0.1447	11.1074	0.2981	3.49865	0.1402	13.6924	1.0641	12.5011	1.1381	16.3518	1.20099	16.2172	1.23915
12.9862	-0.00341	16.2275	0.0118	13.7911	0.0627	12.7218	0.146	11.1059	0.2979	3.50649	0.1411	13.6992	1.0644	12.5108	1.1421	16.3615	1.20109	16.2334	1.23926
13.0015	-0.0034	16.2436	0.0115	13.797	0.0621	12.7241	0.1454	11.1046	0.298	3.5272	0.1413	13.7088	1.0666	12.5177	1.1376	16.3801	1.20108	16.2514	1.23936
13.0053	-0.00158	16.2575	0.0119	13.8024	0.0634	12.7346	0.1457	11.1037	0.2982	3.54919	0.1393	13.7239	1.0646	12.529	1.142	16.3941	1.20103	16.2651	1.23939
13.0104	-0.00206	16.2742	0.0121	13.8135	0.0622	12.7423	0.1459	11.1021	0.2986	3.55584	0.1399	13.7243	1.0662	12.5343	1.1373	16.4101	1.20099	16.2817	1.23939
13.0174	0.00018	16.2884	0.013	13.8164	0.0643	12.7523	0.1462	11.1009	0.2988	3.58436	0.1399	13.7375	1.0642	12.5442	1.1418	16.4226	1.20094	16.2934	1.23942
13.0239	-0.00053	16.3027	0.014	13.832	0.062	12.7526	0.1459	11.0994	0.2987	3.58594	0.1412	13.7379	1.0657	12.5458	1.1371	16.4369	1.2009	16.3084	1.2395
13.0296	0.00181	16.3171	0.0155	13.8335	0.0646	12.7649	0.1463	11.0994	0.299	3.59178	0.1411	13.7482	1.0635	12.5569	1.1413	16.4542	1.20084	16.3261	1.23958
13.0395	0.00049	16.3361	0.0167	13.844	0.0613	12.7681	0.1458	11.0969	0.2992	3.61273	0.1426	13.7528	1.0654	12.5589	1.1375	16.4646	1.20087	16.3379	1.23963
13.0478	0.00269	16.346	0.0175	13.8464	0.0651	12.7791	0.1458	11.0958	0.2991	3.63472	0.1399	13.7692	1.0628	12.5708	1.1407	16.4826	1.20096	16.3562	1.23968
13.0577	0.00096	16.3639	0.0178	13.858	0.0608	12.7835	0.1459	11.0945	0.2981	3.64122	0.1424	13.7703	1.0653	12.5817	1.1379	16.501	1.20105	16.3687	1.23975
13.0601	0.00297	16.3783	0.0178	13.8637	0.0652	12.7974	0.1456	11.093	0.2974	3.66998	0.1425	13.7801	1.0655	12.5892	1.1405	16.5143	1.20112	16.3858	1.23978
13.0729	0.00156	16.3917	0.0174	13.8725	0.0602	12.798	0.1455	11.0919	0.2972	3.67767	0.1422	13.7825	1.0624	12.591	1.1395	16.5288	1.20118	16.4003	1.23975
13.0799	0.00278	16.4109	0.0171	13.8803	0.065	12.8097	0.1452	11.0908	0.2971	3.69828	0.1445	13.7966	1.0655	12.6028	1.1407	16.541	1.20121	16.417	1.23967
13.0879	0.00069	16.4205	0.017	13.8886	0.06	12.8164	0.1455	11.0892	0.297	3.72028	0.1467	13.7976	1.0627	12.6033	1.1407	16.5586	1.20122	16.431	1.2396
13.0896	0.00341	16.4378	0.0168	13.8931	0.0642	12.8258	0.1446	11.088	0.2968	3.72687	0.1468	13.8112	1.0653	12.6166	1.1406	16.5743	1.20121	16.4408	1.23962
13.1011	-8e-05	16.4549	0.0168	13.9066	0.06	12.8269	0.1455	11.0868	0.2965	3.75535	0.1478	13.8121	1.0635	12.6201	1.1416	16.591	1.20121	16.4611	1.23966
13.1068	0.00397	16.4669	0.0171	13.9077	0.0636	12.8438	0.1454	11.0854	0.2963	3.76299	0.147	13.8264	1.0643	12.6327	1.1403	16.6027	1.2012	16.4733	1.23971
13.1194	-0.00068	16.4821	0.0176	13.9182	0.0606	12.8454	0.1443	11.084	0.2957	3.77095	0.1486	13.8306	1.0649	12.6378	1.1427	16.6216	1.20122	16.4904	1.23967
13.1217	0.00391	16.4969	0.0179	13.9227	0.0634	12.8552	0.1443	11.0831	0.2951	3.7839	0.1469	13.8416	1.0647	12.6488	1.1397	16.6339	1.20126	16.5047	1.23962
13.1341	0.0041	16.5141	0.0178	13.9342	0.0616	12.859	0.1456	11.082	0.2946	3.80602	0.1488	13.8418	1.0652	12.6492	1.1438	16.6451	1.2013	16.519	1.2396
13.1356	-0.0004	16.5292	0.0173	13.9371	0.0634	12.8714	0.1443	11.0804	0.2949	3.81233	0.1485	13.8562	1.0658	12.6618	1.1394	16.6657	1.20129	16.5372	1.23966
13.1455	0.0001	16.5432	0.017	13.9509	0.0627	12.872	0.1464	11.0788	0.296	3.84088	0.149	13.8599	1.0651	12.6645	1.1445	16.6812	1.20126	16.5434	1.23966
13.1553	0.00531	16.5586	0.017	13.9542	0.0634	12.885	0.1439	11.0784	0.297	3.8489	0.1503	13.8728	1.0662	12.6795	1.1391	16.6907	1.20123	16.5653	1.23962
13.1639	0.00179	16.5703	0.0165	13.9649	0.0638	12.8885	0.1477	11.0764	0.2977	3.89128	0.152	13.8757	1.0667	12.6822	1.1446	16.7096	1.20116	16.5816	1.23951
13.171	0.00692	16.5869	0.0159	13.9683	0.0638	12.9015	0.1436	11.0755	0.2979	3.93416	0.154	13.8865	1.0673	12.6933	1.1392	16.7274	1.20106	16.5937	1.23946
13.1761	0.0027	16.5974	0.0156	13.9814	0.0646	12.9018	0.1492	11.0738	0.2976	3.97693	0.1541	13.8872	1.0677	12.6951	1.1441	16.7377	1.20103	16.6122	1.23949
13.1815	0.00752	16.6197	0.0165	13.9828	0.0651	12.9143	0.1434	11.0726	0.2971	4.01975	0.155	13.8987	1.068	12.709	1.139	16.7539	1.20112	16.6263	1.23949
13.19	0.00327	16.6349	0.0177	13.997	0.0654	12.918	0.1504	11.0714	0.2962	4.06255	0.1551	13.9046	1.0687	12.7106	1.1433	16.7677	1.20134	16.6406	1.23952
13.2007	0.00732	16.6479	0.0193	14.0008	0.0666	12.9327	0.1432	11.07	0.2956	4.10546	0.1589	13.9171	1.0699	12.7244	1.1392	16.7852	1.20157	16.652	1.23959
13.2088	0.00297	16.6676	0.0201	14.0114	0.066	12.933	0.1514	11.0686	0.2951	4.14823	0.1612	13.9212	1.0675	12.7246	1.1426	16.8002	1.20178	16.6694	1.23969
13.2103	0.00751	16.681	0.0211	14.0145	0.0673	12.9477	0.1431	11.0674	0.295	4.1909	0.1624	13.9298	1.0671	12.7381	1.1395	16.8168	1.20199	16.6844	1.23988
13.2226	0.00266	16.6965	0.0215	14.0244	0.0665	12.9484	0.1525	11.0661	0.2951	4.23388	0.16	13.9343	1.0707	12.7417	1.1417	16.8296	1.2022	16.6968	1.24009
13.2288	0.00874	16.7098	0.0219	14.0279	0.0675	12.9611	0.1426	11.0653	0.2956	4.27646	0.1603	13.9468	1.0675	12.7534	1.1409	16.8397	1.20233	16.719	1.24034
13.2404	0.00167	16.7205	0.0215	14.0433	0.067	12.9616	0.1535	11.0637	0.296	4.31923	0.1622	13.9474	1.0711	12.7565	1.141	16.8625	1.2023	16.7318	1.24043
13.2426	0.01015	16.7383	0.0212	14.0436	0.0675	12.9745	0.1427	11.0623	0.2961	4.36205	0.1618	13.9619	1.0677	12.7644	1.1423	16.8725	1.20224	16.7445	1.24052
13.2502	0.00064	16.7526	0.0208	14.0521	0.0675	12.9748	0.1544	11.061	0.2959	4.40484	0.1627	13.9624	1.0708	12.7729	1.1407	16.888	1.20218	16.7624	1.24053
13.257	0.01093	16.7713	0.0206	14.056	0.0674	12.989	0.1427	11.0599	0.2954	4.44761	0.1641	13.9778	1.0675	12.7839	1.1432	16.9042	1.20213	16.7752	1.24055
13.2652	-0.00033	16.7847	0.0205	14.0713	0.0674	12.9965	0.1549	11.0583	0.295	4.49043	0.1663	13.9819	1.0705	12.7913	1.1408	16.9175	1.20205	16.7924	1.24056
13.2754	0.01091	16.7954	0.0205	14.0734	0.0673	13.0077	0.1427	11.0573	0.2947	4.53317	0.1689	13.9928	1.0672	12.7967	1.1435	16.9357	1.20199	16.8073	1.24055
13.2809	-0.0006	16.8165	0.0209	14.0824	0.0673	13.0077	0.1555	11.0556	0.2942	4.57596	0.1714	13.9934	1.0698	12.7996	1.1413	16.9451	1.20195	16.8223	1.24051
13.2878	0.01006	16.8269	0.0218	14.0888	0.0669	13.0221	0.1558	11.0549	0.2939	4.61876	0.175	14.0023	1.0676	12.8136	1.1438	16.9675	1.20189	16.8372	1.24041
13.2979	-0.00048	16.8449	0.0226	14.0955	0.0671	13.0222	0.1429	11.0535	0.2935	4.66167	0.18	14.0099	1.0697	12.8168	1.1416	16.9788	1.2018	16.8458	1.24031
13.3043	0.0073	16.8618	0.0235	14.1045	0.067	13.0371	0.144	11.0521	0.2936	4.70429	0.1776	14.022	1.0681	12.8274	1.1439	16.9958	1.20175	16.8666	1.24019
13.3138	0.00441	16.872	0.0244	14.117	0.0675	13.0389	0.1562	11.0508	0.2939	4.74705	0.1746	14.0221	1.0701	12.8347	1.1422	17.0114	1.2018	16.8789	1.24008
13.3142	-0.00013	16.8889	0.0257	14.1193	0.0677	13.0522	0.1566	11.0495	0.2942	4.79002	0.1794	14.038	1.0693	12.8433	1.143	17.0265	1.20193	16.8959	1.24001
13.3258	0.00116	16.9012	0.0269	14.1299	0.0681	13.0531	0.1449	11.0484	0.2946	4.83282	0.1877	14.0396	1.0707	12.8437	1.1428	17.0403	1.2021	16.9062	1.24
13.3326	0.00166	16.9182	0.0274	14.1356	0.0691	13.065	0.1466	11.0468	0.295	4.87576	0.1918	14.0523	1.0711	12.8585	1.1417	17.0576	1.20224	16.9257	1.24004
13.3417	0.00082	16.9338	0.0274	14.1434	0.0688	13.0666	0.1569	11.0457	0.2954	4.91841	0.1978	14.0552	1.0697	12.8642	1.1432	17.071	1.20229	16.9441	1.24011
13.342	0.00273	16.9466	0.027	14.1485	0.0704	13.0814	0.1478	11.0444	0.2956	4.96102	0.2001	14.0658	1.0722	12.8713	1.1406	17.0866	1.20231	16.954	1.24021
13.3597	0.0028	16.9644	0.0269	14.1632	0.0693	13.0855	0.1569	11.0431	0.2958	5.00397	0.1923	14.0662	1.0697	12.8749	1.1432	17.096	1.20231	16.9693	1.24027
13.3605	0.00085	16.9766	0.027	14.1675	0.072	13.0973	0.1572	11.0417	0.2955	5.04673	0.1936	14.0807	1.0688	12.8882	1.1404	17.1159	1.20233	16.9866	1.24036
13.372	0.00198	16.9956	0.0271	14.1762	0.0701	13.0986	0.15	11.0405	0.2951	5.08929	0.1944	14.0844	1.0735	12.8937	1.1425	17.1308	1.2023	17.0015	1.24039
13.3801	0.00163	17.0117	0.0267	14.1779	0.073	13.1124	0.1513	11.0394	0.2941	5.13223	0.1959	14.0946	1.0742	12.9031	1.1402	17.1428	1.20226	17.0191	1.24042
13.3841	0.00167	17.0227	0.0259	14.1898	0.0707	13.1127	0.1579	11.0381	0.2932	5.17488	0.2017	14.1006	1.0685	12.9053	1.1418	17.159	1.20231	17.0319	1.24042
13.3929	0.00143	17.0389	0.0248	14.1979	0.0738	13.1258	0.1589	11.0366	0.2924	5.21755	0.2053	14.1125	1.0684	12.9158	1.1402	17.1744	1.20258	17.0447	1.24042
13.4023	0.00106	17.0558	0.0243	14.2023	0.0712	13.1268	0.1521	11.0354	0.2919	5.26059	0.2064	14.1131	1.074	12.9182	1.1415	17.1911	1.20277	17.0552	1.24035
13.4089	0.00199	17.0702	0.024	14.2063	0.0738	13.1401	0.1524	11.0349	0.2909	5.30338	0.2066	14.1295	1.0686	12.9331	1.1409	17.2079	1.20291	17.0747	1.24031
13.4195	-0.00077	17.0853	0.024	14.2207	0.0712	13.1405	0.1597	11.0329	0.2902	5.34615	0.2119	14.1343	1.0736	12.9385	1.1414	17.2207	1.20297	17.0919	1.24027
13.4239	0.00248	17.0976	0.0245	14.2225	0.0739	13.158	0.1531	11.0318	0.2897	5.38924	0.2114	14.1417	1.0736	12.9492	1.1424	17.2369	1.20309	17.1032	1.24026
13.4291	-0.00329	17.116	0.0255	14.2335	0.0708	13.1623	0.1602	11.0302	0.2898	5.43159	0.2107	14.1438	1.0689	12.9497	1.1412	17.2441	1.20316	17.1222	1.24024
13.4371	0.00272	17.1302	0.0265	14.2408	0.0737	13.1711	0.1604	11.029	0.2896	5.47471	0.2076	14.1544	1.0694	12.9638	1.1439	17.2662	1.20318	17.1367	1.24034
13.4482	-0.00392	17.1463	0.0275	14.2509	0.0709	13.1728	0.1541	11.0276	0.2891	5.51705	0.2127	14.1592	1.0738	12.9653	1.1416	17.279	1.20313	17.1507	1.24059
13.4517	0.00069	17.1564	0.0277	14.254	0.074	13.1828	0.155	11.0264	0.2887	5.56006	0.2168	14.1704	1.0707	12.9748	1.1453	17.2934	1.20308	17.1661	1.24077
13.465	-0.00225	17.1741	0.0271	14.2647	0.0711	13.1895	0.1605	11.025	0.2889	5.60273	0.2185	14.1824	1.0742	12.9825	1.1434	17.3112	1.20299	17.1816	1.24086
13.468	-0.0018	17.189	0.0264	14.2699	0.0744	13.2038	0.1556	11.0237	0.2892	5.64598	0.2229	14.1864	1.0746	12.9947	1.1463	17.326	1.20286	17.1947	1.24091
13.4738	-0.00047	17.2019	0.0258	14.2775	0.0718	13.2048	0.1604	11.0227	0.2896	5.68835	0.2245	14.1875	1.0727	12.9948	1.1453	17.3394	1.20273	17.2112	1.24092
13.4828	-0.00324	17.2207	0.0257	14.2831	0.0754	13.2157	0.1603	11.0213	0.29	5.73127	0.2286	14.201	1.0754	13.0082	1.1476	17.3569	1.20262	17.2277	1.24091
13.4905	0.00055	17.2316	0.0263	14.2969	0.0723	13.2164	0.1565	11.02	0.2902	5.77385	0.2324	14.2024	1.0749	13.0127	1.1469	17.3719	1.20264	17.2417	1.24084
13.4958	-0.00311	17.2491	0.0276	14.3019	0.0762	13.2329	0.16	11.0185	0.2903	5.81694	0.2352	14.2172	1.0763	13.0215	1.1486	17.3871	1.20269	17.2521	1.2408
13.5077	-9e-05	17.2655	0.0291	14.313	0.073	13.234	0.1574	11.0176	0.2902	5.85974	0.2372	14.2197	1.076	13.0266	1.1478	17.3991	1.20281	17.2711	1.2408
13.5122	-0.00299	17.2777	0.0307	14.317	0.0769	13.2452	0.1585	11.0162	0.2899	5.90247	0.2442	14.232	1.0769	13.0381	1.1491	17.4181	1.20295	17.2843	1.24083
13.5205	0.00052	17.2944	0.0317	14.3249	0.0733	13.251	0.1593	11.0149	0.2892	5.94512	0.2469	14.237	1.0773	13.0401	1.1489	17.4332	1.20308	17.303	1.24087
13.5297	-0.00365	17.3094	0.0328	14.3287	0.0773	13.2614	0.1581	11.0135	0.2883	5.988	0.2439	14.2487	1.0774	13.0548	1.1488	17.4455	1.20316	17.3135	1.24087
13.5407	-0.00351	17.3255	0.0334	14.342	0.0736	13.2632	0.1592	11.0124	0.2875	6.0308	0.246	14.2502	1.0782	13.0558	1.1497	17.4626	1.20322	17.3307	1.24082
13.541	0.00036	17.3406	0.0337	14.3441	0.0776	13.2767	0.1572	11.0107	0.2872	6.07356	0.2526	14.2622	1.0785	13.0671	1.1479	17.4744	1.20328	17.3501	1.24068
13.5527	8e-05	17.3555	0.0339	14.3544	0.0738	13.2782	0.1598	11.0099	0.2872	6.1163	0.2599	14.2627	1.0773	13.0685	1.1495	17.4913	1.20329	17.3558	1.24054
13.5591	-0.00205	17.3695	0.0344	14.3576	0.0776	13.2921	0.1601	11.0086	0.2875	6.15939	0.2667	14.2763	1.0786	13.0844	1.147	17.5023	1.20328	17.3769	1.24045
13.5679	0.00028	17.3841	0.0353	14.371	0.074	13.2958	0.1568	11.0074	0.2878	6.20216	0.2705	14.2781	1.0767	13.0939	1.1486	17.518	1.20328	17.3929	1.24037
13.5684	-0.00168	17.4015	0.036	14.3736	0.0777	13.3078	0.1567	11.0059	0.2881	6.24438	0.2773	14.2925	1.0784	13.099	1.1472	17.5349	1.20333	17.4069	1.24039
13.5817	-0.00282	17.4087	0.0365	14.3857	0.074	13.3087	0.1602	11.0046	0.2879	6.28745	0.2779	14.2963	1.0756	13.0995	1.1461	17.5483	1.20335	17.4231	1.24051
13.5869	0.00183	17.4293	0.0367	14.3893	0.0777	13.3201	0.1571	11.0035	0.2874	6.33024	0.2777	14.3054	1.0746	13.1166	1.1452	17.5649	1.20339	17.4373	1.24065
13.6011	-0.00271	17.4467	0.0366	14.3968	0.074	13.3232	0.1598	11.002	0.2867	6.37304	0.2821	14.3107	1.0777	13.1173	1.146	17.5806	1.20338	17.4514	1.24082
13.6056	0.0022	17.4591	0.036	14.4055	0.0777	13.3386	0.1574	11.0005	0.2861	6.41583	0.2804	14.3225	1.0772	13.1251	1.1442	17.595	1.20338	17.4609	1.24093
13.616	-0.0025	17.474	0.0353	14.4154	0.0742	13.3388	0.1595	10.9996	0.2853	6.45848	0.2801	14.3234	1.0738	13.1301	1.1451	17.6118	1.20336	17.4791	1.24099
13.6191	0.00183	17.4911	0.0348	14.4189	0.0775	13.3521	0.1591	10.9983	0.2845	6.50127	0.2802	14.3359	1.0733	13.145	1.1435	17.6267	1.20333	17.4966	1.24092
13.6258	-0.00294	17.504	0.0347	14.4293	0.0746	13.3524	0.1585	10.9968	0.2841	6.5443	0.2829	14.3395	1.0763	13.1461	1.1446	17.6402	1.20327	17.51	1.24077
13.6308	0.00071	17.52	0.0353	14.4333	0.0775	13.3654	0.1589	10.9955	0.2842	6.58695	0.2808	14.3516	1.0731	13.1601	1.1435	17.655	1.20327	17.5267	1.2406
13.6451	-0.0044	17.5341	0.0364	14.4452	0.0753	13.3658	0.1595	10.9946	0.2847	6.62968	0.2899	14.3529	1.0762	13.1651	1.1448	17.6717	1.20331	17.5417	1.24051
13.6452	-0.00082	17.5496	0.038	14.4477	0.0776	13.3827	0.1603	10.9931	0.285	6.67266	0.2946	14.368	1.0762	13.1716	1.1445	17.6819	1.20337	17.5554	1.2404
13.6567	-0.00444	17.564	0.0396	14.4582	0.0759	13.3838	0.1587	10.9918	0.285	6.71536	0.2968	14.3706	1.0735	13.1761	1.1454	17.6989	1.20345	17.5723	1.24039
13.6624	-0.00271	17.5803	0.0407	14.4645	0.0779	13.397	0.1587	10.9904	0.2846	6.7578	0.3034	14.3841	1.0738	13.1918	1.1457	17.7167	1.20359	17.5865	1.24039
13.6704	-0.00456	17.5897	0.041	14.4788	0.0767	13.4016	0.1607	10.9891	0.2838	6.80065	0.2985	14.3873	1.0763	13.1964	1.1461	17.7311	1.20378	17.6021	1.2404
13.6763	-0.00298	17.6091	0.0408	14.4789	0.0779	13.4102	0.1587	10.988	0.2831	6.84378	0.3088	14.3986	1.0763	13.2021	1.1468	17.7469	1.20389	17.6149	1.2404
13.6854	-0.00424	17.626	0.0403	14.4867	0.0778	13.4131	0.1612	10.9867	0.2823	6.8863	0.3199	14.4006	1.0742	13.205	1.147	17.758	1.20389	17.6322	1.24042
13.6927	-0.00189	17.6387	0.0401	14.4944	0.0782	13.429	0.1621	10.9853	0.2814	6.92921	0.3248	14.4078	1.0739	13.2184	1.1482	17.7756	1.20383	17.6472	1.24045
13.7027	-0.00234	17.6547	0.0399	14.5026	0.0789	13.4304	0.1592	10.9844	0.2807	6.97219	0.3228	14.4114	1.0768	13.2193	1.1478	17.7918	1.20378	17.6585	1.24055
13.7092	0.00096	17.6702	0.0395	14.5084	0.0791	13.4421	0.1634	10.9827	0.2806	7.01462	0.3271	14.4264	1.0774	13.235	1.1485	17.8046	1.20375	17.679	1.24071
13.717	0.00311	17.6843	0.0392	14.5221	0.0799	13.4426	0.1602	10.9815	0.2809	7.05742	0.337	14.4283	1.0741	13.2368	1.1497	17.8208	1.20371	17.6899	1.24084
13.7171	0.00026	17.7025	0.039	14.5267	0.0806	13.4581	0.161	10.9804	0.2818	7.10003	0.3378	14.4455	1.0779	13.2467	1.1482	17.8385	1.20367	17.7079	1.24096
13.7327	0.00246	17.7132	0.0392	14.5336	0.0809	13.4593	0.1648	10.979	0.2827	7.1431	0.3382	14.4461	1.075	13.2503	1.1508	17.8509	1.20368	17.7224	1.24107
13.7375	0.00438	17.7288	0.0396	14.5364	0.0819	13.4709	0.1661	10.9777	0.2834	7.18595	0.3415	14.4561	1.0755	13.2662	1.1475	17.8604	1.20372	17.7375	1.24115
13.7477	0.00526	17.7481	0.0397	14.5515	0.0818	13.4739	0.1615	10.9765	0.284	7.22842	0.3553	14.4604	1.0784	13.2669	1.1512	17.8835	1.20379	17.7519	1.24111
13.7497	0.0042	17.7597	0.0398	14.5517	0.0831	13.4845	0.1616	10.9749	0.2845	7.27142	0.3547	14.4727	1.0754	13.2782	1.1462	17.897	1.20381	17.7622	1.24096
13.7699	0.00479	17.7743	0.0399	14.5679	0.0828	13.4908	0.1667	10.9747	0.2847	7.31446	0.3589	14.4748	1.0786	13.2824	1.1518	17.9089	1.20382	17.7824	1.24078
13.7711	0.00565	17.7872	0.0405	14.5728	0.0845	13.5024	0.1613	10.9725	0.2846	7.35704	0.3614	14.4897	1.0757	13.2954	1.1452	17.9277	1.20385	17.7985	1.24069
13.7757	0.00648	17.8044	0.0409	14.5789	0.0834	13.5054	0.1671	10.9714	0.2841	7.39987	0.3738	14.4909	1.0792	13.2967	1.1521	17.9438	1.20394	17.8134	1.24067
13.7827	0.00225	17.8143	0.0413	14.5837	0.0857	13.5169	0.1669	10.9698	0.2836	7.44266	0.3745	14.5011	1.0766	13.3104	1.144	17.9554	1.20408	17.8251	1.24075
13.7939	0.00563	17.8378	0.0412	14.599	0.0834	13.5178	0.1613	10.9686	0.283	7.48522	0.3757	14.5032	1.0799	13.312	1.1519	17.9728	1.2042	17.8406	1.24085
13.7969	-0.00159	17.8508	0.0413	14.6033	0.0863	13.5323	0.161	10.9672	0.2827	7.52816	0.3751	14.515	1.0771	13.322	1.1435	17.9861	1.20428	17.8534	1.24093
13.809	0.00411	17.8651	0.0415	14.6065	0.0832	13.5337	0.1667	10.9661	0.2819	7.5708	0.3802	14.5211	1.0809	13.323	1.1508	18.0042	1.20435	17.8675	1.24096
13.8158	-0.00539	17.8801	0.0421	14.6136	0.0858	13.5462	0.1607	10.9648	0.2815	7.61369	0.382	14.5332	1.0771	13.3402	1.1431	18.0185	1.20444	17.8869	1.24096
13.8224	0.00296	17.8924	0.0427	14.6286	0.085	13.5513	0.1666	10.9633	0.2807	7.65651	0.3806	14.5351	1.0822	13.3437	1.1492	18.0286	1.20445	17.903	1.2409
13.8277	-0.00629	17.91	0.0432	14.6288	0.0831	13.5616	0.1667	10.9625	0.2802	7.69931	0.3868	14.5468	1.0771	13.3525	1.1434	18.0479	1.20442	17.9141	1.2408
13.837	0.00363	17.926	0.0434	14.6399	0.0832	13.5628	0.1606	10.9608	0.2793	7.74219	0.4028	14.5532	1.0833	13.3593	1.1481	18.0564	1.20436	17.9321	1.24073
13.8437	-0.00575	17.9384	0.0435	14.6457	0.0841	13.5749	0.1609	10.9598	0.2788	7.78484	0.4079	14.5591	1.0773	13.3697	1.1439	18.077	1.20435	17.9471	1.24075
13.8544	0.00394	17.9551	0.0438	14.6561	0.0835	13.5787	0.1672	10.9584	0.2785	7.82769	0.413	14.5639	1.0843	13.371	1.1473	18.0913	1.20433	17.9603	1.24079
13.861	-0.00512	17.9677	0.0448	14.6583	0.0832	13.5879	0.1621	10.9568	0.2786	7.87052	0.4154	14.5789	1.0785	13.3803	1.1448	18.1053	1.20424	17.978	1.24082
13.8653	0.00422	17.9844	0.0457	14.6728	0.084	13.5944	0.168	10.9558	0.2784	7.91319	0.4233	14.5825	1.0854	13.3835	1.1471	18.1234	1.20414	17.9909	1.24086
13.871	-0.00441	18.0035	0.0467	14.6771	0.0821	13.6079	0.1635	10.9544	0.2784	7.95592	0.4312	14.5929	1.079	13.3998	1.1457	18.1372	1.20413	18.0069	1.24095
13.8807	0.0038	18.0131	0.0479	14.6844	0.0848	13.6079	0.1689	10.9532	0.2784	7.99857	0.4336	14.5932	1.0863	13.4022	1.1474	18.1511	1.20414	18.0203	1.24101
13.8907	-0.00313	18.0308	0.0494	14.6872	0.0811	13.6217	0.1653	10.952	0.2788	8.04155	0.4371	14.6081	1.0867	13.4148	1.1486	18.164	1.20412	18.0382	1.24111
13.8969	0.00238	18.0434	0.0502	14.701	0.0858	13.6266	0.1694	10.9507	0.2788	8.08419	0.443	14.6086	1.0797	13.4155	1.1465	18.1829	1.20409	18.0527	1.24121
13.9016	-0.0008	18.0607	0.0501	14.7096	0.0805	13.6362	0.1694	10.9494	0.2787	8.12704	0.4451	14.6179	1.0802	13.4291	1.1494	18.1973	1.20413	18.0631	1.24128
13.9113	0.00052	18.0777	0.0496	14.7171	0.0867	13.6395	0.1664	10.9483	0.2781	8.1699	0.45	14.6222	1.0861	13.4332	1.147	18.2106	1.20422	18.084	1.2413
13.9163	0.00049	18.0907	0.0493	14.7178	0.0804	13.6512	0.1669	10.9467	0.2777	8.21269	0.4547	14.6374	1.0813	13.4449	1.1478	18.224	1.20433	18.0955	1.24126
13.9263	-0.00204	18.1042	0.0491	14.7324	0.0804	13.6556	0.1691	10.9455	0.2774	8.25546	0.4583	14.6401	1.0853	13.4463	1.1507	18.2439	1.20439	18.1126	1.24119
13.9363	-0.00057	18.1191	0.0486	14.7326	0.0874	13.6677	0.1691	10.9443	0.2773	8.29834	0.4616	14.6518	1.0842	13.4586	1.1491	18.2571	1.20448	18.1248	1.24116
13.9414	-0.00333	18.1364	0.048	14.7457	0.0877	13.6703	0.1668	10.943	0.2771	8.34114	0.4684	14.6566	1.0818	13.4626	1.152	18.2741	1.20453	18.1421	1.24115
13.9452	-0.00214	18.1503	0.0481	14.7492	0.0807	13.6805	0.1694	10.9416	0.2768	8.38375	0.4713	14.6685	1.0823	13.4749	1.1502	18.2838	1.20454	18.1566	1.24114
13.9552	-0.0051	18.1658	0.0485	14.7586	0.0877	13.683	0.1664	10.9403	0.2764	8.42661	0.4772	14.6707	1.083	13.475	1.1529	18.3041	1.20448	18.1678	1.24113
13.9656	-0.00221	18.1796	0.0482	14.7658	0.0813	13.698	0.1664	10.9391	0.2763	8.46946	0.483	14.6835	1.0826	13.4916	1.1506	18.3157	1.20441	18.1886	1.24115
13.9756	-0.00647	18.1942	0.0474	14.7745	0.0875	13.7005	0.1698	10.9376	0.276	8.51234	0.4899	14.6873	1.0822	13.4995	1.1535	18.3297	1.2043	18.2028	1.24118
13.9773	-0.00169	18.2126	0.0474	14.7808	0.0822	13.7124	0.17	10.9366	0.2756	8.55511	0.4954	14.6969	1.0814	13.5048	1.1502	18.3474	1.20419	18.2167	1.24117
13.9877	-0.00734	18.2223	0.0482	14.7886	0.0876	13.7134	0.1664	10.9355	0.2747	8.59787	0.5008	14.6995	1.0825	13.5106	1.1534	18.359	1.20413	18.2328	1.24109
13.9913	-0.00169	18.2399	0.0494	14.7949	0.083	13.7261	0.1701	10.9341	0.2739	8.64046	0.5073	14.7103	1.082	13.5189	1.1496	18.3781	1.20416	18.2441	1.24096
14.0027	-0.00632	18.258	0.0498	14.806	0.0878	13.7262	0.1667	10.9325	0.2731	8.68328	0.516	14.7163	1.0813	13.5231	1.153	18.392	1.20428	18.2624	1.24084
14.0094	-0.00222	18.2688	0.0503	14.8098	0.0838	13.7455	0.1667	10.9314	0.2727	8.72596	0.5238	14.7273	1.0817	13.5313	1.1489	18.4058	1.20445	18.2731	1.24078
14.016	-0.00446	18.2847	0.0512	14.8221	0.0879	13.7461	0.1703	10.9302	0.2727	8.76908	0.5301	14.7274	1.0815	13.5378	1.1521	18.4246	1.2046	18.2941	1.2408
14.0246	-0.0014	18.3027	0.0523	14.8265	0.0843	13.7588	0.1668	10.9289	0.2731	8.81155	0.5346	14.7418	1.0814	13.5515	1.1479	18.437	1.20472	18.3092	1.24088
14.0311	-0.0023	18.3143	0.0524	14.8361	0.0877	13.7594	0.1708	10.9276	0.2737	8.85428	0.5357	14.747	1.0821	13.5533	1.151	18.452	1.20483	18.3213	1.24092
14.039	-0.0003	18.3231	0.052	14.8392	0.0847	13.7718	0.1715	10.9264	0.2746	8.89693	0.5426	14.7566	1.0827	13.5633	1.1468	18.4621	1.20494	18.3389	1.24093
14.0502	-0.00033	18.3451	0.0515	14.8529	0.0871	13.7722	0.1674	10.9251	0.2752	8.94014	0.5463	14.7585	1.0815	13.5694	1.1501	18.4844	1.20499	18.3541	1.24099
14.0532	-0.0003	18.3628	0.0522	14.8549	0.0851	13.7882	0.1688	10.9236	0.2757	8.98288	0.5487	14.7723	1.0829	13.578	1.146	18.4971	1.205	18.367	1.24115
14.0615	0.00216	18.3728	0.0527	14.8656	0.0863	13.7885	0.1723	10.9223	0.276	9.02582	0.5573	14.7737	1.0814	13.5805	1.1487	18.5127	1.20502	18.3842	1.2414
14.0686	-0.00177	18.3901	0.0536	14.8686	0.0857	13.8042	0.1693	10.9213	0.2764	9.06808	0.555	14.7887	1.0818	13.5955	1.146	18.5295	1.20513	18.3973	1.24152
14.0761	0.0045	18.4016	0.0545	14.8782	0.0857	13.8068	0.1728	10.9198	0.2763	9.11114	0.5568	14.793	1.0827	13.6007	1.1479	18.544	1.20526	18.413	1.24159
14.0846	-0.00216	18.4191	0.0557	14.8859	0.0864	13.8192	0.1696	10.9185	0.2759	9.15411	0.5627	14.8014	1.0827	13.607	1.1465	18.5577	1.20535	18.4276	1.24163
14.0984	0.0067	18.4356	0.0567	14.8943	0.0851	13.8195	0.1737	10.9174	0.2751	9.19679	0.5666	14.8026	1.0825	13.6129	1.1478	18.5665	1.20537	18.4404	1.24172
14.0998	-0.00123	18.4495	0.0577	14.898	0.0865	13.8295	0.1698	10.916	0.2748	9.23955	0.5694	14.8183	1.0838	13.6232	1.1475	18.5893	1.20541	18.4581	1.24174
14.1066	0.008	18.4667	0.0578	14.9125	0.0846	13.835	0.1746	10.9145	0.2747	9.28217	0.5737	14.8213	1.0822	13.6253	1.1478	18.6044	1.20549	18.4704	1.24166
14.113	-1e-05	18.4817	0.0573	14.9159	0.0865	13.8476	0.1707	10.9135	0.2746	9.32541	0.5773	14.8317	1.0818	13.6422	1.1483	18.6149	1.20556	18.4886	1.24151
14.1245	0.00828	18.4973	0.0559	14.9253	0.0848	13.8479	0.1758	10.9123	0.2743	9.36803	0.5846	14.8333	1.0845	13.6424	1.1477	18.6326	1.20555	18.5021	1.24144
14.1248	-0.00083	18.5112	0.0545	14.9322	0.0866	13.8644	0.1712	10.9109	0.2743	9.41082	0.59	14.8485	1.0814	13.6545	1.1492	18.6484	1.2055	18.5182	1.24145
14.1379	0.00641	18.5231	0.0535	14.9417	0.0855	13.8657	0.1765	10.9097	0.2743	9.45347	0.5954	14.8509	1.0848	13.6567	1.1476	18.66	1.20546	18.5344	1.24146
14.1443	-0.00108	18.542	0.0532	14.9439	0.0871	13.8767	0.1771	10.9082	0.2741	9.4962	0.5997	14.8622	1.0849	13.667	1.1497	18.6736	1.20547	18.5477	1.24143
14.1539	0.00272	18.553	0.0532	14.9582	0.0864	13.8788	0.1721	10.907	0.2736	9.539	0.6041	14.8678	1.0814	13.6732	1.1482	18.693	1.20548	18.5639	1.24139
14.1598	-0.00208	18.5719	0.0541	14.9627	0.0873	13.8894	0.1725	10.9057	0.2734	9.58167	0.6073	14.878	1.0822	13.6794	1.1496	18.7052	1.20547	18.5728	1.2414
14.1666	-0.00047	18.5854	0.0553	14.9704	0.0867	13.8981	0.1777	10.9045	0.273	9.62458	0.6096	14.8793	1.0847	13.685	1.1489	18.7173	1.20544	18.5944	1.24144
14.1748	-0.00239	18.6004	0.0568	14.9734	0.0873	13.9083	0.1731	10.9031	0.2728	9.66756	0.6129	14.8962	1.0845	13.7001	1.1493	18.737	1.20546	18.6065	1.24143
14.1836	-0.00165	18.6159	0.0589	14.9843	0.0865	13.9092	0.1789	10.902	0.2727	9.71017	0.6142	14.8968	1.0835	13.7042	1.1498	18.7525	1.20552	18.6238	1.24141
14.1876	-0.0039	18.627	0.0605	14.988	0.0871	13.9209	0.18	10.9006	0.2728	9.75324	0.6161	14.9083	1.0847	13.7174	1.1491	18.7673	1.20554	18.6404	1.24142
14.1997	-0.00114	18.6447	0.0612	15.0014	0.0863	13.9242	0.1741	10.8993	0.2728	9.79576	0.617	14.9085	1.0848	13.7182	1.1506	18.7839	1.20548	18.6523	1.24147
14.2046	-0.00448	18.6618	0.0613	15.0098	0.0869	13.9371	0.1808	10.8981	0.2729	9.83826	0.6237	14.9217	1.0853	13.7283	1.1496	18.7979	1.20543	18.6667	1.24146
14.2112	-0.00079	18.6742	0.0612	15.0107	0.0863	13.938	0.1757	10.8967	0.2728	9.88123	0.6294	14.9236	1.0858	13.7301	1.1517	18.8145	1.20547	18.6771	1.24141
14.221	-0.0052	18.6938	0.0609	15.0194	0.0872	13.9515	0.1763	10.8958	0.2726	9.92397	0.6366	14.9385	1.0857	13.7445	1.1502	18.8279	1.20559	18.6962	1.24137
14.2294	0.00048	18.7047	0.06	15.0284	0.0864	13.9545	0.181	10.8941	0.2723	9.9667	0.6394	14.941	1.087	13.7524	1.1531	18.8418	1.20568	18.7128	1.24142
14.2325	-0.00452	18.7208	0.0588	15.0328	0.0876	13.9674	0.1816	10.8929	0.2724	10.0094	0.6442	14.9532	1.0857	13.7578	1.1505	18.8584	1.20578	18.7285	1.24148
14.2419	0.00193	18.7377	0.0583	15.0433	0.0866	13.9687	0.177	10.8917	0.2727	10.0525	0.6502	14.9537	1.0883	13.7607	1.1546	18.8703	1.20585	18.7429	1.2415
14.2487	-0.00417	18.751	0.0587	15.0513	0.0879	13.9804	0.1822	10.8904	0.2727	10.0952	0.6541	14.969	1.0859	13.7738	1.1507	18.888	1.20596	18.7562	1.24156
14.2562	0.00433	18.7662	0.0599	15.0603	0.0873	13.981	0.1774	10.8891	0.2724	10.1378	0.6586	14.9708	1.0894	13.7757	1.1551	18.9015	1.20595	18.7714	1.24162
14.2643	-0.00355	18.7815	0.0614	15.0635	0.0876	13.9948	0.1786	10.8877	0.2719	10.1809	0.6632	14.9833	1.0863	13.7902	1.1509	18.9182	1.20588	18.7897	1.24164
14.2764	0.0044	18.795	0.063	15.0747	0.0884	13.9993	0.1833	10.8864	0.2716	10.2237	0.6675	14.9886	1.0901	13.798	1.1547	18.9336	1.20573	18.803	1.24158
14.2782	-0.00389	18.8082	0.0644	15.0824	0.0875	14.015	0.1797	10.8852	0.271	10.2664	0.6715	14.9978	1.0903	13.8038	1.1511	18.9481	1.20562	18.8204	1.24144
14.2874	0.00352	18.8259	0.065	15.0907	0.0898	14.016	0.1839	10.884	0.2705	10.309	0.6757	14.9989	1.0863	13.8062	1.1537	18.9648	1.20557	18.8326	1.24133
14.2928	-0.00447	18.8404	0.065	15.0939	0.0877	14.027	0.1846	10.8826	0.2703	10.3519	0.6793	15.0139	1.0859	13.8203	1.1512	18.9744	1.20556	18.8498	1.24127
14.3044	0.002	18.8538	0.0649	15.1051	0.0908	14.0293	0.181	10.8817	0.2704	10.3821	0.6822	15.0155	1.0906	13.8226	1.1527	18.9938	1.20558	18.8647	1.24128
14.3066	-0.00418	18.8727	0.0647	15.113	0.0882	14.0434	0.182	10.8802	0.2705	10.4104	0.6827	15.0271	1.091	13.8295	1.151	19.0093	1.20565	18.8758	1.24138
14.3157	0.00076	18.8833	0.0645	15.1234	0.0888	14.0436	0.1847	10.8785	0.2709	10.4387	0.6846	15.0294	1.0857	13.8369	1.1513	19.0221	1.20581	18.8941	1.24153
14.3257	-0.00227	18.9007	0.0645	15.1246	0.0918	14.0563	0.1827	10.8775	0.2714	10.4673	0.6862	15.0449	1.0865	13.852	1.1509	19.0376	1.20598	18.9073	1.24172
14.3308	-0.00058	18.918	0.0647	15.1358	0.0927	14.0592	0.1849	10.8764	0.2719	10.4959	0.6878	15.0461	1.0912	13.8527	1.15	19.0497	1.20611	18.9225	1.24188
14.3378	0.00043	18.9273	0.0653	15.139	0.0892	14.0715	0.1845	10.8754	0.2718	10.5243	0.6888	15.0577	1.0907	13.8649	1.1507	19.07	1.20621	18.9313	1.242
14.3509	0.00239	18.9446	0.0664	15.1535	0.0937	14.074	0.1834	10.8735	0.2718	10.553	0.6902	15.0606	1.0873	13.8655	1.1484	19.0795	1.20627	18.9541	1.242
14.3549	-0.00132	18.9584	0.0673	15.1563	0.0898	14.0885	0.1842	10.8722	0.2718	10.5815	0.6931	15.0702	1.0882	13.8803	1.1508	19.0983	1.20629	18.9648	1.24193
14.3625	-0.00048	18.9757	0.0677	15.1665	0.094	14.0911	0.1843	10.8708	0.2721	10.6102	0.6956	15.0764	1.09	13.8814	1.1477	19.1131	1.20624	18.9782	1.24183
14.3704	0.00502	18.9932	0.0679	15.1691	0.0913	14.1045	0.1845	10.8699	0.2725	10.6385	0.6969	15.0888	1.0891	13.8908	1.1507	19.1216	1.20613	18.9999	1.2418
14.3801	0.0063	19.0052	0.068	15.1801	0.0939	14.105	0.1835	10.8684	0.2729	10.6671	0.6989	15.0907	1.0887	13.9047	1.1478	19.1448	1.20604	19.0121	1.24181
14.3808	0.00166	19.0218	0.0682	15.1873	0.0934	14.1206	0.1835	10.8671	0.2735	10.6956	0.7003	15.1038	1.0886	13.9091	1.1488	19.1583	1.20605	19.0283	1.24183
14.3942	0.00418	19.0339	0.0683	15.1961	0.0938	14.1208	0.1846	10.8662	0.2743	10.7242	0.7027	15.1053	1.0887	13.9097	1.1507	19.1722	1.2061	19.0434	1.24186
14.3974	0.00708	19.0519	0.0682	15.1992	0.0954	14.1331	0.1842	10.8647	0.2754	10.7525	0.7042	15.1175	1.0889	13.9242	1.1503	19.1878	1.20621	19.059	1.24186
14.4077	0.00416	19.067	0.0679	15.2126	0.0941	14.1352	0.1837	10.8634	0.2762	10.7812	0.7051	15.1216	1.088	13.9252	1.1501	19.2044	1.20628	19.0733	1.24185
14.4096	0.00589	19.0813	0.0678	15.2164	0.0971	14.1481	0.1851	10.8625	0.2764	10.8096	0.7075	15.1326	1.0889	13.9328	1.15	19.2185	1.20642	19.0905	1.24179
14.4236	0.00267	19.0964	0.0679	15.2264	0.0942	14.1483	0.1836	10.8608	0.2761	10.8383	0.71	15.135	1.0878	13.9426	1.1518	19.2325	1.20655	19.1056	1.24174
14.4267	0.00533	19.1098	0.0678	15.2292	0.0981	14.164	0.1829	10.8594	0.2755	10.8667	0.7125	15.1486	1.0888	13.9541	1.1501	19.2503	1.20667	19.1175	1.24173
14.4391	0.00017	19.1271	0.0681	15.2417	0.0941	14.1668	0.1862	10.8585	0.2753	10.8953	0.7146	15.1507	1.088	13.958	1.1535	19.2654	1.20668	19.1331	1.24175
14.4445	0.00395	19.1357	0.0686	15.244	0.0985	14.1779	0.1877	10.8577	0.275	10.9239	0.7179	15.1665	1.0887	13.9698	1.1551	19.2733	1.2067	19.1487	1.24177
14.4558	0.00385	19.1565	0.0697	15.2569	0.0934	14.1791	0.1821	10.8558	0.2748	10.9523	0.7203	15.1688	1.0889	13.9703	1.1504	19.2907	1.20671	19.1635	1.2418
14.457	-0.00148	19.1722	0.0705	15.2591	0.0979	14.192	0.1818	10.8544	0.2744	10.9808	0.7222	15.1741	1.0889	13.9809	1.1509	19.3075	1.2067	19.1783	1.24183
14.4647	-0.00355	19.1859	0.0714	15.2692	0.0927	14.2006	0.1889	10.8531	0.2743	11.0093	0.7237	15.1777	1.0896	13.9859	1.156	19.3199	1.20661	19.1945	1.24192
14.4762	0.0033	19.1998	0.072	15.2725	0.0966	14.2089	0.1907	10.852	0.2743	11.0377	0.726	15.1914	1.0891	13.9997	1.1515	19.3385	1.20646	19.2102	1.24195
14.4849	-0.00532	19.2148	0.073	15.2853	0.0922	14.2097	0.1819	10.8504	0.2741	11.0664	0.7274	15.1992	1.0906	14.0071	1.156	19.3544	1.20631	19.2246	1.24193
14.4903	0.00521	19.2298	0.0737	15.291	0.0952	14.2234	0.1921	10.8494	0.2732	11.095	0.7304	15.2086	1.0895	14.0136	1.1521	19.3662	1.20622	19.2379	1.24182
14.4994	-0.00683	19.2465	0.0738	15.2976	0.0921	14.2235	0.1823	10.848	0.272	11.1235	0.732	15.2097	1.0913	14.0187	1.1547	19.3783	1.20614	19.2503	1.24176
14.5019	0.00644	19.2589	0.0736	15.3034	0.0947	14.2387	0.1832	10.8467	0.271	11.1521	0.7349	15.2197	1.0898	14.0305	1.1522	19.3969	1.2061	19.2701	1.24175
14.513	-0.00535	19.2765	0.0738	15.3146	0.0917	14.2417	0.1934	10.8455	0.2705	11.1805	0.7372	15.2258	1.0924	14.0315	1.1533	19.4148	1.20613	19.2823	1.24169
14.5207	0.00675	19.2886	0.0746	15.321	0.0943	14.2507	0.1941	10.8443	0.2701	11.209	0.7395	15.2382	1.0932	14.0455	1.1523	19.4281	1.20624	19.2996	1.24153
14.5313	-0.00289	19.3032	0.0756	15.3326	0.0915	14.2544	0.1847	10.8427	0.2701	11.2376	0.7418	15.2385	1.0902	14.0484	1.1516	19.4455	1.20639	19.3125	1.2414
14.5323	0.00419	19.3223	0.0768	15.3366	0.0943	14.269	0.1948	10.8413	0.2703	11.2662	0.7439	15.2502	1.0905	14.0594	1.1503	19.4601	1.2065	19.332	1.24138
14.5412	0.00074	19.3334	0.0779	15.3436	0.0918	14.2725	0.1864	10.8404	0.271	11.2946	0.7457	15.2542	1.0943	14.0605	1.1521	19.4745	1.20657	19.3415	1.24146
14.5484	0.00292	19.3545	0.0788	15.354	0.0944	14.2805	0.1882	10.8389	0.2714	11.3186	0.7497	15.2687	1.0904	14.077	1.1518	19.4833	1.20662	19.3591	1.2415
14.5593	0.00417	19.3644	0.0791	15.3638	0.0924	14.2853	0.195	10.8382	0.2713	11.3186	0.7519	15.2719	1.0951	14.0791	1.1496	19.5029	1.20669	19.3736	1.24154
14.5607	0.00024	19.3802	0.0795	15.3645	0.0949	14.2988	0.1896	10.8363	0.2707	11.3186	0.7529	15.2847	1.0903	14.0885	1.1496	19.519	1.20676	19.3857	1.24163
14.5784	-0.0026	19.3968	0.0792	15.3766	0.0927	14.2997	0.1951	10.8352	0.2699	11.323	0.7465	15.2868	1.0955	14.089	1.1514	19.5256	1.20683	19.4053	1.24184
14.5816	0.00725	19.4117	0.0788	15.3777	0.0953	14.313	0.1903	10.8337	0.2689	11.3515	0.7471	15.3003	1.0907	14.1048	1.151	19.5481	1.20687	19.417	1.24205
14.5868	0.01003	19.4278	0.0777	15.3916	0.093	14.3164	0.195	10.8323	0.2679	11.3556	0.7483	15.3019	1.0949	14.1105	1.1502	19.5656	1.20689	19.4349	1.24221
14.5962	-0.00655	19.4373	0.0769	15.3976	0.095	14.3292	0.1952	10.8314	0.2668	11.356	0.7488	15.3143	1.091	14.1173	1.1508	19.577	1.20689	19.4491	1.24231
14.6047	-0.00786	19.4569	0.0766	15.4095	0.0933	14.3297	0.1903	10.8301	0.2664	11.3563	0.7491	15.3151	1.0943	14.1215	1.1516	19.5943	1.2069	19.4648	1.24244
14.6062	0.0116	19.4674	0.0766	15.4104	0.0942	14.3431	0.1901	10.8286	0.2661	11.3564	0.7476	15.3218	1.0913	14.1338	1.1507	19.6073	1.20689	19.4792	1.24256
14.6183	0.0128	19.4842	0.0766	15.4177	0.0936	14.3431	0.196	10.8273	0.2662	11.3564	0.7471	15.329	1.0935	14.1383	1.1532	19.6251	1.20685	19.4876	1.24263
14.6235	-0.00778	19.5019	0.0767	15.4248	0.0936	14.3566	0.1976	10.8266	0.2662	11.3565	0.7477	15.3441	1.093	14.1511	1.1507	19.6377	1.20684	19.5077	1.24259
14.6338	0.0121	19.519	0.0767	15.437	0.0933	14.3586	0.19	10.8249	0.2665	11.3566	0.7481	15.3468	1.0911	14.1545	1.1545	19.6541	1.20688	19.5239	1.2425
14.642	-0.00478	19.5326	0.0767	15.4404	0.0935	14.3743	0.1997	10.8236	0.2667	11.3802	0.7497	15.36	1.0911	14.1632	1.1507	19.6701	1.20695	19.5389	1.24239
14.6483	0.00946	19.5414	0.077	15.4486	0.0929	14.3749	0.1902	10.8223	0.2669	11.4086	0.7525	15.3602	1.0926	14.1655	1.1551	19.6791	1.20702	19.5541	1.24228
14.6527	-0.00224	19.5625	0.0773	15.4577	0.0937	14.3877	0.1907	10.8209	0.267	11.4094	0.7526	15.37	1.0907	14.1808	1.151	19.6989	1.20711	19.5707	1.2422
14.6648	0.00601	19.5774	0.0775	15.4649	0.093	14.3885	0.2016	10.8196	0.2673	11.4094	0.7526	15.3741	1.0928	14.1816	1.1554	19.7124	1.2071	19.5846	1.24216
14.6719	0.00046	19.5914	0.0774	15.4666	0.094	14.4002	0.1911	10.8186	0.2676	11.4094	0.7527	15.3876	1.0936	14.1929	1.1516	19.729	1.20701	19.5904	1.24215
14.6776	0.00195	19.6064	0.0781	15.4799	0.0936	14.4037	0.2037	10.8173	0.2676	11.4094	0.7526	15.3894	1.0906	14.1988	1.156	19.7458	1.20686	19.6139	1.24209
14.682	0.00068	19.6172	0.0789	15.4874	0.0946	14.4201	0.1925	10.816	0.267	11.4094	0.7528	15.4043	1.0948	14.2123	1.1559	19.7575	1.20676	19.63	1.242
14.6947	-0.00154	19.6371	0.0796	15.4954	0.0941	14.4222	0.2053	10.8147	0.2663	11.4094	0.7526	15.4044	1.0901	14.2135	1.1523	19.7742	1.20665	19.6448	1.2419
14.7012	0.00075	19.6528	0.0794	15.4984	0.0952	14.4321	0.1945	10.8132	0.2657	11.4094	0.7527	15.418	1.0904	14.2256	1.1535	19.7847	1.20654	19.6623	1.24191
14.7088	-0.00416	19.6649	0.0794	15.5121	0.0944	14.4359	0.2066	10.8119	0.2651	11.4094	0.7527	15.419	1.0955	14.2258	1.1553	19.8055	1.20644	19.6739	1.24189
14.7137	0.00019	19.6855	0.0798	15.518	0.0956	14.4466	0.1965	10.8106	0.2644	11.4094	0.7525	15.4305	1.0908	14.2376	1.1546	19.8171	1.20648	19.6867	1.24186
14.7219	-0.00465	19.6961	0.0809	15.5294	0.0948	14.4489	0.2068	10.8095	0.2638	11.4094	0.753	15.4359	1.0959	14.2444	1.1542	19.8291	1.20668	19.7063	1.24183
14.7278	-0.00029	19.7104	0.0814	15.5355	0.0958	14.4626	0.2067	10.8082	0.2637	11.4095	0.7532	15.4501	1.0919	14.2562	1.1556	19.8508	1.20682	19.7183	1.24194
14.7406	-0.00265	19.7293	0.0819	15.5435	0.0951	14.4646	0.1984	10.8071	0.2637	11.4096	0.7527	15.453	1.0961	14.2562	1.1536	19.8648	1.20688	19.7352	1.2421
14.7454	-0.00222	19.7411	0.0824	15.5447	0.0959	14.4765	0.2004	10.8056	0.2638	11.4101	0.7526	15.4643	1.0962	14.27	1.1533	19.8776	1.2069	19.7445	1.24221
14.7524	-0.00037	19.7571	0.0834	15.5524	0.0953	14.4799	0.2066	10.8043	0.2633	11.3569	0.7467	15.4657	1.0928	14.2719	1.1561	19.8907	1.20695	19.7653	1.24219
14.7569	-0.00357	19.7723	0.0838	15.5608	0.0965	14.4926	0.2029	10.8029	0.263	11.3574	0.7467	15.4772	1.0936	14.2853	1.1565	19.9098	1.207	19.7782	1.24215
14.7685	0.00248	19.7866	0.0835	15.5724	0.0952	14.4956	0.2067	10.8018	0.2626	11.3575	0.7498	15.4805	1.0965	14.2875	1.153	19.9226	1.20699	19.7903	1.24215
14.7736	-0.00242	19.8038	0.0828	15.5748	0.0978	14.5087	0.2041	10.8005	0.2627	11.3578	0.7489	15.4943	1.0967	14.3024	1.1564	19.9344	1.20687	19.8108	1.24217
14.7867	0.00359	19.8161	0.083	15.5853	0.0954	14.5105	0.2067	10.7991	0.2626	11.3578	0.751	15.4956	1.0941	14.3053	1.1524	19.956	1.20682	19.8273	1.2422
14.7871	0.00097	19.831	0.084	15.5934	0.0992	14.5233	0.2047	10.7979	0.2631	11.3579	0.7506	15.509	1.0944	14.3145	1.1566	19.9711	1.2068	19.8392	1.24226
14.7968	0.00579	19.8457	0.0856	15.6031	0.0956	14.5263	0.2066	10.7973	0.2641	11.3579	0.7471	15.5095	1.097	14.3174	1.1522	19.9833	1.2068	19.8562	1.24241
14.8055	0.00424	19.8618	0.0872	15.6056	0.1008	14.5364	0.2063	10.7958	0.2654	11.358	0.7481	15.5241	1.0947	14.3296	1.1566	19.994	1.2068	19.8695	1.24261
14.8141	0.00683	19.8781	0.0884	15.6172	0.096	14.5379	0.2052	10.7944	0.2665	11.358	0.7473	15.5284	1.0973	14.3332	1.1522	20.0146	1.20688	19.8842	1.24283
14.816	0.00552	19.892	0.0893	15.6225	0.1019	14.5527	0.2063	10.7929	0.2673	11.358	0.7474	15.5382	1.0975	14.3437	1.1567	20.0249	1.20703	19.8932	1.24301
14.8273	0.00851	19.9065	0.0903	15.6312	0.0966	14.554	0.2055	10.7917	0.268	11.3581	0.7507	15.5401	1.0949	14.3503	1.1527	20.0463	1.20726	19.9142	1.24306
14.8333	0.00637	19.9215	0.0911	15.6374	0.1034	14.5655	0.2053	10.7899	0.2683	11.3581	0.7511	15.5525	1.0952	14.3604	1.1568	20.0594	1.20746	19.9257	1.24301
14.8436	0.00817	19.938	0.091	15.6473	0.097	14.5712	0.206	10.7889	0.2681	11.3581	0.747	15.5556	1.0974	14.3637	1.1532	20.0729	1.20771	19.9465	1.24293
14.8523	0.00649	19.948	0.0903	15.6494	0.1051	14.5822	0.2055	10.7878	0.2675	11.3581	0.7472	15.5719	1.0967	14.3762	1.1573	20.0879	1.20784	19.9611	1.24287
14.8603	0.0076	19.9693	0.0895	15.6611	0.0973	14.5844	0.2042	10.7863	0.2671	11.3581	0.7499	15.5728	1.0957	14.3765	1.1537	20.1033	1.20795	19.9733	1.24283
14.8631	0.00743	19.9816	0.0896	15.6657	0.1055	14.5986	0.203	10.7852	0.2671	11.3581	0.7473	15.579	1.0967	14.3891	1.1572	20.1194	1.2079	19.9899	1.24285
14.8719	0.00608	19.9974	0.0897	15.6763	0.0973	14.6045	0.2046	10.7837	0.2675	11.3581	0.7473	15.5845	1.0955	14.3931	1.1544	20.1334	1.20783	20.0004	1.2429
14.8821	0.00644	20.0119	0.0895	15.6797	0.1049	14.6122	0.2036	10.7828	0.268	11.3581	0.7471	15.6017	1.0975	14.4048	1.1566	20.1478	1.20773	20.0167	1.24304
14.8888	0.00527	20.0209	0.0897	15.6923	0.0976	14.615	0.2023	10.7812	0.2684	11.3581	0.7481	15.605	1.0948	14.4095	1.1553	20.1645	1.20765	20.036	1.24314
14.8934	0.00435	20.0419	0.0905	15.6952	0.1037	14.6277	0.2025	10.7798	0.2689	11.3582	0.7502	15.6144	1.095	14.42	1.1557	20.1797	1.20755	20.0489	1.24318
14.9027	0.00293	20.0597	0.0912	15.701	0.0975	14.6293	0.2024	10.7785	0.2694	11.3582	0.749	15.6147	1.098	14.4209	1.1562	20.1891	1.2075	20.0679	1.24313
14.9122	0.00157	20.071	0.0915	15.7101	0.1034	14.6407	0.2027	10.7774	0.2696	11.3582	0.747	15.6259	1.0979	14.4359	1.1551	20.2098	1.20742	20.0803	1.24306
14.9173	0.00053	20.087	0.0921	15.7199	0.0978	14.6475	0.2014	10.7761	0.2693	11.3582	0.7495	15.6289	1.096	14.4386	1.1566	20.2198	1.20735	20.0952	1.24296
14.925	0.00074	20.1005	0.093	15.7239	0.1029	14.6585	0.2007	10.7749	0.2691	11.3582	0.7465	15.6434	1.0965	14.4517	1.1542	20.2382	1.20733	20.1102	1.24289
14.9356	-0.00044	20.1181	0.0931	15.737	0.0981	14.6593	0.2031	10.7737	0.2689	11.3582	0.7485	15.6464	1.098	14.4531	1.1567	20.2521	1.20736	20.1241	1.24286
14.9383	-0.00218	20.1348	0.0924	15.7436	0.1023	14.6741	0.2038	10.7725	0.2692	11.3582	0.7464	15.6606	1.0967	14.4664	1.1533	20.2703	1.20741	20.1402	1.24296
14.9466	-0.00335	20.1448	0.0917	15.7515	0.0994	14.6744	0.2003	10.7707	0.2693	11.3583	0.7498	15.6629	1.0982	14.4679	1.1564	20.2837	1.20745	20.1485	1.24305
14.9567	-0.00291	20.1648	0.0915	15.7559	0.1015	14.6873	0.2048	10.7707	0.2696	11.3583	0.7511	15.6725	1.0971	14.4839	1.1559	20.296	1.20752	20.1696	1.24313
14.9645	-0.00598	20.1757	0.0914	15.7677	0.101	14.6895	0.2	10.7684	0.2699	11.3583	0.7509	15.6748	1.0985	14.4844	1.1529	20.3148	1.20764	20.1846	1.24311
14.9676	-0.00346	20.1922	0.091	15.7698	0.1011	14.7039	0.2056	10.7673	0.2703	11.3583	0.7488	15.6906	1.0979	14.4904	1.1534	20.331	1.2077	20.1963	1.24304
14.9838	-0.00301	20.2094	0.0903	15.7846	0.1029	14.7068	0.1998	10.766	0.2706	11.3583	0.7468	15.6921	1.098	14.497	1.1551	20.3431	1.20768	20.2163	1.24291
14.9858	-0.00686	20.2217	0.0901	15.7854	0.1012	14.7158	0.2068	10.7644	0.2709	11.3584	0.7471	15.7037	1.0974	14.5108	1.1544	20.3599	1.20765	20.2273	1.24276
14.9931	-0.00203	20.2412	0.0904	15.796	0.1042	14.7232	0.2003	10.7635	0.2709	11.3584	0.748	15.7084	1.098	14.5151	1.1542	20.3709	1.20769	20.2453	1.24263
15.0036	-0.00594	20.2501	0.0914	15.8003	0.1021	14.733	0.2013	10.762	0.271	11.3584	0.7493	15.719	1.0973	14.5225	1.1547	20.3899	1.20773	20.2597	1.24253
15.0119	-0.00549	20.2673	0.0922	15.8142	0.1051	14.7358	0.2074	10.7605	0.2708	11.3585	0.7498	15.7222	1.0963	14.5272	1.1538	20.4054	1.20781	20.2764	1.24247
15.0137	-0.00106	20.2784	0.0939	15.8209	0.1024	14.7485	0.2074	10.7596	0.2705	11.3585	0.7483	15.7331	1.0965	14.5396	1.1548	20.4167	1.20791	20.2915	1.24244
15.0222	0.0002	20.2977	0.0955	15.8252	0.1056	14.7516	0.2022	10.7579	0.2698	11.3586	0.7494	15.7339	1.0953	14.5435	1.1535	20.4348	1.20804	20.3027	1.24248
15.0309	-0.00536	20.3153	0.0964	15.8304	0.1033	14.7633	0.2026	10.757	0.2691	11.3587	0.7466	15.7487	1.0943	14.5589	1.1549	20.4452	1.20813	20.3199	1.24256
15.0394	0.00068	20.3271	0.0977	15.8441	0.1061	14.7635	0.207	10.7557	0.2683	11.3588	0.7476	15.7509	1.0966	14.5614	1.1535	20.4667	1.20816	20.332	1.24263
15.0441	-0.00361	20.3446	0.0985	15.8448	0.1044	14.7774	0.2031	10.7541	0.2676	11.3588	0.7487	15.763	1.0967	14.5715	1.155	20.4815	1.20816	20.3505	1.24264
15.0562	0.00055	20.3612	0.0989	15.8544	0.1062	14.7814	0.2067	10.753	0.2669	11.3588	0.7487	15.7665	1.093	14.5731	1.1533	20.4935	1.20811	20.3655	1.24263
15.0597	-0.0015	20.3735	0.0993	15.8615	0.1057	14.7902	0.2064	10.7518	0.2666	11.3588	0.7468	15.7776	1.0918	14.5844	1.155	20.5095	1.20801	20.3816	1.24257
15.0712	0.00039	20.3903	0.0994	15.8734	0.106	14.7959	0.2039	10.7503	0.2665	11.3588	0.7483	15.7836	1.0973	14.589	1.1534	20.5234	1.20791	20.3948	1.24242
15.0726	0.0002	20.4008	0.0992	15.8769	0.1067	14.8049	0.2062	10.7489	0.2665	11.3589	0.7497	15.7988	1.0913	14.5993	1.1547	20.5395	1.20783	20.4015	1.24226
15.0846	0.00193	20.418	0.0994	15.8858	0.1054	14.8089	0.2047	10.7479	0.2662	11.359	0.7503	15.8003	1.0977	14.6103	1.1533	20.5565	1.20778	20.4227	1.24215
15.0881	-0.00041	20.4329	0.0996	15.8941	0.1076	14.8265	0.206	10.7466	0.266	11.3593	0.7484	15.8104	1.0988	14.6175	1.1547	20.5703	1.20777	20.4405	1.2421
15.0968	0.00345	20.4482	0.0997	15.9033	0.1053	14.828	0.2046	10.7453	0.2656	11.3594	0.7468	15.812	1.0912	14.6189	1.1535	20.5869	1.20784	20.4562	1.24215
15.1069	-0.00229	20.4631	0.0991	15.9055	0.1079	14.8391	0.2042	10.744	0.2653	11.3594	0.7472	15.8246	1.0995	14.6316	1.1547	20.5946	1.20792	20.4699	1.24231
15.1152	0.00339	20.4781	0.099	15.9188	0.1054	14.8398	0.2058	10.7426	0.2652	11.3596	0.7468	15.8259	1.0916	14.634	1.1538	20.6157	1.20805	20.4851	1.24256
15.12	-0.00497	20.4959	0.0993	15.9244	0.1079	14.8543	0.2065	10.7418	0.2654	11.3599	0.7476	15.8373	1.0921	14.6445	1.1549	20.6269	1.20815	20.499	1.24278
15.1301	0.00289	20.5051	0.0995	15.9273	0.106	14.8546	0.2044	10.7404	0.2656	11.3599	0.7473	15.8379	1.1002	14.6484	1.1551	20.644	1.20826	20.5162	1.2429
15.1341	-0.00787	20.5227	0.0991	15.935	0.1074	14.8676	0.2072	10.739	0.2657	11.3599	0.7482	15.8543	1.0929	14.661	1.1553	20.6608	1.20832	20.5303	1.24296
15.1425	0.00227	20.5387	0.0986	15.9459	0.1064	14.8752	0.2053	10.7377	0.2661	11.36	0.7477	15.8617	1.1006	14.6641	1.1567	20.6724	1.2083	20.5452	1.243
15.1441	-0.01027	20.5503	0.099	15.9532	0.1068	14.8832	0.2062	10.7364	0.2667	11.3606	0.7478	15.8691	1.1014	14.6768	1.156	20.6892	1.20819	20.5591	1.24299
15.1595	0.00213	20.5722	0.1	15.964	0.1067	14.8883	0.2088	10.7351	0.2672	11.3609	0.7473	15.8698	1.0938	14.6798	1.1588	20.7019	1.20812	20.5763	1.24293
15.1639	-0.0126	20.5817	0.1012	15.9661	0.1062	14.8991	0.2097	10.7336	0.2671	11.361	0.7473	15.8844	1.1019	14.6905	1.1563	20.7221	1.20809	20.5885	1.24287
15.1704	-0.01349	20.5978	0.1022	15.979	0.1064	14.9009	0.2073	10.7326	0.2667	11.3615	0.7476	15.8862	1.0957	14.6907	1.1605	20.737	1.2081	20.6023	1.24286
15.1746	-0.00011	20.6092	0.1036	15.9821	0.1062	14.9144	0.2101	10.7312	0.2664	11.3618	0.7472	15.9001	1.0971	14.7051	1.1564	20.7475	1.20815	20.622	1.24294
15.1919	-0.00309	20.6278	0.1052	15.9918	0.1062	14.9149	0.209	10.7299	0.2662	11.3619	0.7475	15.9053	1.1023	14.7106	1.1623	20.7655	1.20823	20.6353	1.243
15.1938	-0.01313	20.6429	0.1063	15.9966	0.1064	14.9293	0.2111	10.7287	0.2662	11.362	0.747	15.9152	1.0987	14.72	1.1562	20.7816	1.20833	20.6502	1.24303
15.2017	-0.00484	20.6578	0.1068	16.0066	0.1063	14.9294	0.2103	10.7274	0.2656	11.362	0.7475	15.9153	1.1029	14.7253	1.1632	20.7938	1.20839	20.6651	1.24309
15.2095	-0.0105	20.6728	0.1063	16.0114	0.1073	14.9427	0.2107	10.7262	0.2652	11.3627	0.7465	15.929	1.0995	14.7356	1.1563	20.8049	1.20836	20.6803	1.24327
15.2202	-0.00509	20.6905	0.105	16.0211	0.1067	14.9487	0.2126	10.7246	0.2648	11.3627	0.7472	15.9314	1.1042	14.7368	1.1634	20.8254	1.2083	20.6941	1.24347
15.2222	-0.00827	20.7033	0.1043	16.025	0.108	14.9582	0.211	10.7233	0.265	11.3636	0.7462	15.9444	1.1053	14.7446	1.1563	20.8403	1.2083	20.7064	1.24362
15.234	-0.00415	20.7178	0.1041	16.0389	0.1074	14.9587	0.2133	10.7224	0.2652	11.3643	0.7461	15.9456	1.1007	14.7503	1.1625	20.8531	1.20833	20.7231	1.24369
15.2411	-0.00598	20.7368	0.104	16.0392	0.1095	14.9712	0.211	10.7209	0.2654	11.3643	0.7474	15.9595	1.1017	14.7646	1.1559	20.8699	1.2084	20.7378	1.24371
15.2485	-0.00256	20.7502	0.1042	16.0527	0.1082	14.9728	0.2137	10.7197	0.2654	11.3647	0.7466	15.9621	1.1064	14.7707	1.1618	20.8827	1.2085	20.7553	1.24363
15.2577	-0.00448	20.7602	0.1049	16.0535	0.1106	14.99	0.2108	10.7183	0.2655	11.3649	0.7483	15.9755	1.1068	14.7819	1.1558	20.897	1.20869	20.7702	1.24341
15.266	-0.00265	20.7801	0.1061	16.0651	0.1091	14.9917	0.2141	10.7171	0.2659	11.3653	0.7492	15.9777	1.1027	14.7831	1.1612	20.9155	1.20891	20.7843	1.24314
15.2698	0.00078	20.794	0.1072	16.0695	0.1107	15.0029	0.2147	10.7158	0.2661	11.3658	0.75	15.9884	1.1073	14.794	1.1558	20.9302	1.2091	20.8021	1.2429
15.2785	0.00381	20.8071	0.1078	16.0824	0.1098	15.0034	0.2113	10.7145	0.266	11.3663	0.7506	15.9918	1.103	14.7953	1.161	20.9468	1.20921	20.8085	1.24273
15.2876	-0.00079	20.8267	0.1078	16.0859	0.1108	15.019	0.2122	10.7133	0.2655	11.3665	0.7505	16.0033	1.103	14.812	1.156	20.9623	1.20931	20.8306	1.24263
15.2943	0.00588	20.8334	0.1068	16.0997	0.11	15.0206	0.2152	10.712	0.2651	11.367	0.75	16.0109	1.107	14.8181	1.1608	20.9773	1.20938	20.8467	1.24266
15.2947	4e-05	20.8541	0.1059	16.1011	0.1115	15.0346	0.216	10.7103	0.2649	11.3672	0.7494	16.0179	1.1065	14.8239	1.1561	20.9912	1.20934	20.8576	1.24279
15.3109	0.00578	20.8719	0.1065	16.1064	0.1096	15.0372	0.2131	10.7093	0.2648	11.3681	0.7491	16.023	1.1026	14.8292	1.1606	21.0019	1.20926	20.8757	1.24296
15.3138	0.00138	20.884	0.1081	16.1158	0.1119	15.0477	0.2135	10.7081	0.2645	11.3685	0.7492	16.033	1.1025	14.8414	1.1562	21.0208	1.20921	20.8922	1.24316
15.3237	0.00411	20.8991	0.1106	16.1287	0.1093	15.0505	0.2172	10.7067	0.2641	11.3692	0.749	16.0333	1.1055	14.842	1.1603	21.0341	1.20921	20.9044	1.24339
15.3327	0.00353	20.9125	0.1117	16.1315	0.1122	15.0615	0.2187	10.7055	0.2636	11.3692	0.7491	16.0517	1.1051	14.8553	1.1564	21.0473	1.20918	20.9211	1.24364
15.338	0	20.9287	0.1144	16.1414	0.1087	15.0623	0.2141	10.7043	0.2632	11.3697	0.7489	16.0518	1.1017	14.8604	1.1599	21.0664	1.20912	20.9337	1.24381
15.3415	0.00602	20.9476	0.1166	16.1496	0.1121	15.0817	0.2145	10.7031	0.2627	11.3705	0.7491	16.0622	1.101	14.8721	1.1567	21.0808	1.20911	20.9509	1.24391
15.3537	-0.00556	20.9605	0.117	16.1565	0.1083	15.0839	0.2197	10.7015	0.2621	11.3712	0.7501	16.0644	1.1047	14.8753	1.1594	21.0958	1.20919	20.9608	1.24399
15.3611	0.00761	20.9761	0.1158	16.1608	0.1127	15.0917	0.2203	10.7003	0.2616	11.3715	0.751	16.0804	1.1007	14.8851	1.1569	21.1082	1.20929	20.981	1.24406
15.3714	-0.01158	20.9877	0.1136	16.1752	0.1081	15.0928	0.2153	10.6992	0.261	11.3715	0.7509	16.0833	1.1046	14.8854	1.1585	21.1266	1.20937	20.9954	1.24407
15.3768	0.0086	21.0038	0.1124	16.1757	0.1132	15.1051	0.2161	10.6978	0.2606	11.3717	0.7492	16.0934	1.1044	14.897	1.1572	21.1369	1.20938	21.0096	1.24399
15.3895	-0.01495	21.0221	0.1121	16.1847	0.1085	15.1079	0.2205	10.6964	0.2607	11.3717	0.751	16.0953	1.101	14.901	1.1574	21.1524	1.20935	21.0275	1.24385
15.3896	0.00791	21.0343	0.1121	16.1902	0.1134	15.1267	0.2208	10.6954	0.261	11.3719	0.7502	16.1097	1.1018	14.9203	1.1579	21.1692	1.20932	21.0402	1.24375
15.3976	-0.01526	21.0498	0.1121	16.203	0.1093	15.1292	0.2172	10.6938	0.2614	11.372	0.7489	16.1138	1.105	14.9237	1.1566	21.1865	1.20933	21.0558	1.24368
15.4062	0.00564	21.06	0.1125	16.2046	0.113	15.1393	0.2178	10.6927	0.2618	11.372	0.7509	16.1249	1.1056	14.9327	1.1588	21.2008	1.20935	21.0714	1.24362
15.4176	-0.01345	21.078	0.1136	16.218	0.1101	15.1406	0.2211	10.6914	0.2624	11.372	0.7492	16.1277	1.1027	14.9354	1.1564	21.2114	1.20931	21.0858	1.24351
15.4219	0.0015	21.0927	0.1149	16.2214	0.1128	15.1541	0.2217	10.6905	0.2628	11.372	0.7497	16.1373	1.104	14.9465	1.1596	21.2307	1.2092	21.1009	1.24348
15.4294	-0.01038	21.108	0.1156	16.2285	0.1106	15.1571	0.2188	10.6889	0.2632	11.372	0.7509	16.1412	1.1058	14.9484	1.1567	21.2466	1.2091	21.1113	1.24346
15.4346	-0.00257	21.1238	0.1162	16.2359	0.113	15.1678	0.2227	10.6875	0.2633	11.372	0.7479	16.1556	1.1051	14.9603	1.1602	21.2614	1.20908	21.1306	1.24354
15.4446	-0.00544	21.1355	0.1174	16.2474	0.1108	15.1687	0.2197	10.6862	0.2636	11.372	0.7481	16.1564	1.105	14.9673	1.1568	21.2759	1.20908	21.1442	1.24357
15.4496	-0.00602	21.1563	0.1186	16.2493	0.1136	15.1852	0.2246	10.6853	0.2639	11.372	0.7518	16.1697	1.1043	14.9756	1.1602	21.2888	1.20905	21.1608	1.24361
15.4614	-0.00815	21.1651	0.1188	16.2616	0.1111	15.1859	0.2205	10.6835	0.2643	11.3721	0.7492	16.1702	1.1057	14.9792	1.1567	21.3044	1.209	21.1776	1.24361
15.4634	2e-05	21.1829	0.1184	16.2682	0.1139	15.1984	0.2272	10.6823	0.2644	11.3721	0.75	16.1838	1.1058	14.9905	1.1595	21.3194	1.20899	21.1891	1.24362
15.4738	0.00535	21.198	0.1183	16.2769	0.1113	15.1989	0.2209	10.6813	0.2645	11.3722	0.7507	16.189	1.1038	14.9933	1.1568	21.3331	1.20907	21.2074	1.24365
15.4747	-0.00942	21.214	0.1184	16.2809	0.1137	15.2125	0.2216	10.6798	0.2647	11.3722	0.7506	16.1996	1.1034	14.9999	1.1587	21.3511	1.20912	21.2192	1.24371
15.4877	0.00723	21.2295	0.1181	16.2955	0.1113	15.2142	0.2299	10.6785	0.2651	11.3722	0.7496	16.2022	1.106	15.0083	1.1575	21.3664	1.20918	21.2341	1.24378
15.4952	-0.00825	21.2441	0.1179	16.2976	0.1129	15.2324	0.2228	10.6773	0.2656	11.3722	0.7514	16.2142	1.1063	15.0188	1.1582	21.3825	1.20927	21.253	1.2438
15.5022	0.00869	21.259	0.1177	16.3088	0.1109	15.2352	0.2323	10.6764	0.2661	11.3723	0.7503	16.2168	1.1027	15.0249	1.1584	21.3964	1.2094	21.2644	1.24383
15.5091	-0.00698	21.2756	0.1188	16.3112	0.1121	15.2421	0.2342	10.6748	0.2664	11.3723	0.7491	16.2287	1.1058	15.0354	1.1582	21.4061	1.20942	21.2809	1.24391
15.5212	0.01026	21.2879	0.1196	16.3216	0.1107	15.2437	0.2246	10.6734	0.2667	11.3723	0.7515	16.2336	1.1017	15.0373	1.1592	21.4277	1.2094	21.2943	1.24402
15.5242	-0.00673	21.3044	0.1196	16.3293	0.1115	15.257	0.2357	10.6719	0.2667	11.3723	0.7496	16.2452	1.1015	15.0476	1.1585	21.4403	1.20938	21.3098	1.24403
15.5359	0.01332	21.3208	0.1192	16.3339	0.1111	15.2584	0.2263	10.6707	0.2667	11.3723	0.7496	16.2477	1.105	15.0522	1.1601	21.4561	1.20945	21.3276	1.24396
15.5379	-0.00754	21.3351	0.1191	16.3409	0.1106	15.2739	0.2282	10.6696	0.2662	11.3723	0.7509	16.2603	1.1041	15.0663	1.1594	21.4683	1.20946	21.3408	1.2439
15.5469	-0.00748	21.3514	0.1194	16.3528	0.1117	15.2781	0.2379	10.6685	0.2659	11.3723	0.7487	16.2638	1.1015	15.0699	1.1609	21.4862	1.20947	21.3559	1.24389
15.5488	0.01564	21.3626	0.1199	16.3544	0.1104	15.2879	0.2399	10.6669	0.2657	11.3723	0.75	16.2764	1.1018	15.0815	1.1611	21.5008	1.20952	21.3671	1.24387
15.5628	0.0177	21.3726	0.1208	16.3653	0.1125	15.291	0.2305	10.6657	0.2657	11.3724	0.7493	16.2776	1.1038	15.0817	1.1615	21.5101	1.2096	21.3844	1.24377
15.5692	-0.0071	21.3928	0.1222	16.3723	0.1108	15.3037	0.2421	10.6642	0.2657	11.3724	0.7509	16.2844	1.104	15.0977	1.163	21.5287	1.20968	21.4012	1.24369
15.5795	0.01863	21.4102	0.1243	16.3832	0.1133	15.3044	0.2329	10.6631	0.2658	11.3724	0.7498	16.2908	1.102	15.1013	1.1619	21.5414	1.20976	21.4142	1.2437
15.5831	-0.00678	21.4209	0.126	16.3843	0.112	15.3202	0.2436	10.6616	0.2655	11.3724	0.75	16.3052	1.1042	15.1078	1.1642	21.558	1.20981	21.4311	1.24375
15.5974	-0.00648	21.4397	0.1269	16.3988	0.1141	15.3228	0.2347	10.6604	0.2648	11.3725	0.7505	16.3068	1.1026	15.1136	1.1619	21.5729	1.20984	21.4462	1.24379
15.5985	0.01897	21.4553	0.1263	16.4045	0.1136	15.3344	0.2359	10.6595	0.2642	11.3725	0.7513	16.3217	1.1033	15.1271	1.1643	21.5919	1.20988	21.4611	1.24378
15.608	0.01779	21.4692	0.1252	16.4111	0.1152	15.3345	0.2451	10.6585	0.2637	11.3725	0.7505	16.3226	1.1041	15.1284	1.1618	21.6062	1.20994	21.4793	1.24378
15.6174	-0.00512	21.4854	0.1232	16.4155	0.1157	15.3499	0.2366	10.6565	0.2635	11.3725	0.7504	16.3331	1.1041	15.1425	1.1642	21.6213	1.20997	21.4916	1.24376
15.6264	0.01576	21.4972	0.1214	16.4301	0.1158	15.3503	0.2465	10.6555	0.2633	11.3725	0.7487	16.3344	1.105	15.1435	1.1617	21.6369	1.20997	21.5083	1.24376
15.6276	-0.00176	21.5131	0.1194	16.4355	0.1168	15.3624	0.2471	10.6541	0.2635	11.3725	0.7505	16.3459	1.1066	15.1562	1.1636	21.6514	1.21	21.5162	1.24371
15.6385	0.01308	21.5291	0.119	16.4444	0.1185	15.3639	0.2372	10.6528	0.264	11.3725	0.7488	16.3532	1.1047	15.1576	1.1617	21.6598	1.21007	21.5379	1.24373
15.6454	0.00193	21.5428	0.1194	16.4446	0.1162	15.3783	0.2377	10.6518	0.2643	11.3726	0.7511	16.3649	1.1086	15.1734	1.1627	21.6815	1.21012	21.5506	1.24383
15.6538	0.00929	21.56	0.121	16.4589	0.1169	15.3835	0.2475	10.6504	0.2644	11.3726	0.7497	16.3693	1.1059	15.1767	1.1613	21.6971	1.21006	21.5675	1.24398
15.6604	0.00632	21.5743	0.1227	16.4606	0.1196	15.3939	0.238	10.6491	0.264	11.3726	0.751	16.3782	1.107	15.1874	1.1616	21.7082	1.20994	21.5814	1.24414
15.6726	0.00831	21.5894	0.1237	16.4745	0.1177	15.397	0.2472	10.6478	0.2636	11.3726	0.7498	16.3787	1.11	15.1951	1.1614	21.7272	1.20983	21.5964	1.24424
15.6747	0.00545	21.6044	0.1253	16.4751	0.1211	15.4082	0.2385	10.6464	0.2632	11.3726	0.7479	16.398	1.108	15.2008	1.1611	21.7419	1.20971	21.6115	1.24423
15.6864	0.00283	21.6188	0.1268	16.4886	0.1187	15.4099	0.2473	10.6453	0.2627	11.3726	0.7512	16.3985	1.1109	15.2025	1.1616	21.7566	1.2096	21.6207	1.24409
15.6931	0.00927	21.6358	0.1277	16.4907	0.1215	15.425	0.2397	10.6439	0.262	11.3727	0.7482	16.4112	1.111	15.2096	1.1614	21.7633	1.20948	21.642	1.24386
15.6964	0.00193	21.6461	0.1274	16.5035	0.1197	15.433	0.2476	10.6426	0.2613	11.3727	0.7507	16.4176	1.1089	15.2266	1.1624	21.7855	1.20945	21.653	1.24357
15.7048	0.00743	21.6645	0.1278	16.5061	0.122	15.4418	0.2491	10.6414	0.2613	11.3727	0.7497	16.4265	1.1098	15.2309	1.1623	21.8016	1.20944	21.6719	1.24335
15.7136	0.00172	21.6756	0.1286	16.5165	0.1209	15.4444	0.242	10.64	0.2617	11.3727	0.7507	16.4285	1.1104	15.2313	1.1629	21.8115	1.20948	21.6881	1.24322
15.7195	0.00722	21.6951	0.1292	16.5209	0.1219	15.4518	0.2444	10.6387	0.262	11.3727	0.7515	16.4368	1.1092	15.2459	1.1637	21.8335	1.20953	21.7019	1.24318
15.7285	0.00194	21.7097	0.1292	16.5317	0.1217	15.4556	0.25	10.6373	0.2622	11.3728	0.751	16.441	1.11	15.2503	1.1629	21.8458	1.20969	21.7163	1.24334
15.7366	0.00685	21.7247	0.1291	16.5395	0.122	15.4695	0.2471	10.6362	0.262	11.3729	0.7493	16.4564	1.1083	15.263	1.1636	21.8624	1.20987	21.7232	1.24358
15.7459	0.0033	21.7403	0.1289	16.5464	0.1218	15.4727	0.2506	10.6352	0.262	11.373	0.752	16.4588	1.1096	15.2642	1.1644	21.874	1.20997	21.7477	1.24379
15.7483	0.00612	21.7553	0.1289	16.5541	0.1219	15.4856	0.2512	10.6336	0.2624	11.373	0.7511	16.4728	1.109	15.2774	1.1641	21.89	1.21007	21.7632	1.24398
15.7618	0.00564	21.77	0.1285	16.5612	0.1209	15.4874	0.2497	10.6323	0.2626	11.3732	0.7509	16.473	1.1078	15.2775	1.1652	21.9071	1.21014	21.7754	1.24414
15.7667	0.0025	21.784	0.1285	16.5667	0.1218	15.4988	0.2525	10.6309	0.2624	11.3779	0.7507	16.485	1.1075	15.2891	1.1646	21.9166	1.21016	21.791	1.24427
15.7757	0.00714	21.7983	0.1286	16.5806	0.1198	15.501	0.252	10.6297	0.2619	11.3922	0.7542	16.4854	1.1083	15.2921	1.1652	21.9373	1.21017	21.8067	1.24425
15.7783	-0.00102	21.8136	0.1288	16.5815	0.1212	15.5127	0.2549	10.6287	0.2618	11.3963	0.7538	16.4991	1.1069	15.3025	1.1644	21.948	1.21018	21.8211	1.24421
15.788	0.007	21.8278	0.1291	16.5908	0.1195	15.5134	0.2524	10.6274	0.2619	11.3963	0.7512	16.5005	1.1074	15.3118	1.1649	21.9634	1.2102	21.8358	1.24419
15.795	-0.00222	21.8458	0.1296	16.6026	0.1204	15.5299	0.2538	10.626	0.262	11.3963	0.7497	16.5174	1.1068	15.3236	1.1636	21.9812	1.21022	21.8517	1.24429
15.8031	0.00556	21.8632	0.1299	16.6109	0.1195	15.5338	0.2565	10.6248	0.262	11.3963	0.7523	16.5211	1.106	15.3268	1.1643	21.9963	1.21029	21.8672	1.24432
15.8123	-0.00202	21.8743	0.1298	16.6115	0.1199	15.5456	0.2558	10.6233	0.2616	11.3963	0.751	16.5313	1.105	15.3347	1.1627	22.0091	1.2104	21.879	1.2443
15.8181	0.00402	21.8921	0.1288	16.6237	0.1205	15.5457	0.257	10.622	0.2608	11.3964	0.7506	16.5324	1.1071	15.3382	1.1634	22.0236	1.21064	21.8933	1.24427
15.8249	-0.00283	21.9031	0.1281	16.6262	0.1187	15.5597	0.2569	10.6208	0.2605	11.3964	0.7533	16.544	1.1076	15.3521	1.1624	22.0399	1.21074	21.9119	1.24433
15.8364	0.00174	21.9205	0.1279	16.6341	0.1207	15.5599	0.2589	10.6195	0.2605	11.3964	0.7508	16.5489	1.1047	15.3547	1.1621	22.0576	1.21081	21.9234	1.2444
15.8415	-0.00665	21.9382	0.1278	16.6426	0.1185	15.575	0.262	10.6181	0.2603	11.3964	0.7504	16.56	1.1073	15.3659	1.1629	22.0704	1.21078	21.9418	1.24445
15.8514	0.00015	21.9494	0.128	16.6554	0.1209	15.5769	0.2564	10.6168	0.2598	11.3964	0.7516	16.5601	1.1053	15.3682	1.1612	22.0878	1.21074	21.9575	1.24444
15.8519	-0.00747	21.9645	0.1287	16.6563	0.1194	15.5889	0.2647	10.6155	0.2597	11.3964	0.75	16.5749	1.1059	15.3812	1.161	22.102	1.21069	21.9719	1.24442
15.865	-0.00222	21.977	0.1312	16.6681	0.1212	15.5918	0.2558	10.6144	0.2598	11.3964	0.7505	16.5758	1.1069	15.3814	1.1634	22.1147	1.21072	21.9875	1.24434
15.8694	-0.00521	21.9958	0.1335	16.6736	0.1206	15.6025	0.255	10.6131	0.2601	11.3964	0.7509	16.5886	1.1065	15.3984	1.1614	22.132	1.21076	22.0034	1.24423
15.8821	-0.00516	22.0115	0.136	16.6796	0.1214	15.6051	0.2659	10.6117	0.2605	11.3964	0.7516	16.593	1.1068	15.3987	1.1641	22.1446	1.21082	22.0169	1.24398
15.8872	-0.00253	22.0243	0.1373	16.6877	0.1223	15.6157	0.2541	10.6108	0.2609	11.3964	0.7519	16.6052	1.1069	15.4047	1.165	22.1592	1.21083	22.0255	1.24378
15.895	-0.00796	22.04	0.1383	16.7009	0.1211	15.6229	0.2674	10.6091	0.2614	11.3965	0.7531	16.6056	1.1072	15.4127	1.162	22.1738	1.21091	22.0446	1.24365
15.8995	-0.00201	22.0532	0.1382	16.7019	0.1237	15.6342	0.2536	10.608	0.262	11.3965	0.7514	16.6241	1.1075	15.4268	1.166	22.1888	1.21097	22.0636	1.24359
15.9077	-0.00977	22.07	0.1376	16.7133	0.1208	15.6361	0.2678	10.6067	0.2626	11.3965	0.7513	16.6242	1.1071	15.4302	1.1625	22.2082	1.21107	22.0753	1.24358
15.9139	-0.00191	22.08	0.1372	16.7163	0.1247	15.6507	0.2537	10.6051	0.2631	11.3965	0.7495	16.634	1.1078	15.4427	1.1634	22.2188	1.21111	22.0924	1.24365
15.9273	-0.01069	22.1008	0.1366	16.7271	0.1201	15.6516	0.2674	10.6048	0.2631	11.3965	0.7507	16.6359	1.1077	15.4436	1.1669	22.2376	1.21106	22.1068	1.24385
15.9313	-0.00035	22.1176	0.1362	16.7348	0.1249	15.6645	0.2669	10.6029	0.2628	11.3965	0.7521	16.647	1.1083	15.456	1.1665	22.2507	1.21094	22.1221	1.24408
15.9393	-0.01196	22.1286	0.1364	16.7415	0.1207	15.6653	0.2543	10.6015	0.2626	11.3965	0.7516	16.6501	1.1083	15.4567	1.1648	22.2689	1.21083	22.1365	1.24424
15.9464	0.00207	22.1461	0.1373	16.7441	0.1246	15.6784	0.2548	10.6002	0.2627	11.3965	0.7508	16.6649	1.1089	15.4727	1.1658	22.2822	1.21081	22.1527	1.2443
15.9543	-0.0145	22.1625	0.1387	16.7569	0.122	15.6803	0.2665	10.5988	0.2629	11.3965	0.7507	16.6718	1.1086	15.4767	1.166	22.2958	1.2108	22.1682	1.24434
15.9632	0.00351	22.1735	0.1401	16.7625	0.1244	15.6946	0.2666	10.5975	0.2633	11.3965	0.751	16.6797	1.1088	15.4861	1.1646	22.314	1.21074	22.1786	1.24435
15.967	-0.01549	22.1906	0.1407	16.7696	0.1236	15.6983	0.2553	10.5965	0.264	11.3965	0.7498	16.6806	1.1089	15.4882	1.1661	22.3212	1.21067	22.1959	1.24432
15.9748	0.0056	22.2045	0.1412	16.7782	0.1245	15.7097	0.2563	10.5951	0.2647	11.3965	0.7498	16.6948	1.109	15.5029	1.164	22.3421	1.21073	22.212	1.24418
15.9851	-0.01585	22.2201	0.1417	16.7892	0.1252	15.7124	0.2671	10.5939	0.2652	11.3965	0.7516	16.6985	1.1093	15.5033	1.1658	22.3539	1.2109	22.2254	1.24404
15.9913	0.00692	22.2329	0.1419	16.7909	0.1248	15.727	0.2687	10.5925	0.2657	11.3965	0.7511	16.7102	1.1107	15.514	1.1632	22.3705	1.211	22.2381	1.24392
16.002	0.00833	22.2502	0.1417	16.8009	0.1265	15.7272	0.2582	10.5913	0.266	11.3965	0.7513	16.713	1.1093	15.525	1.1653	22.3861	1.21092	22.2565	1.24381
16.0023	-0.01514	22.2642	0.1416	16.8084	0.1255	15.7415	0.2604	10.5898	0.2656	11.3965	0.7506	16.726	1.1099	15.5311	1.1629	22.4002	1.21082	22.2738	1.24381
16.0138	-0.01567	22.2786	0.1411	16.8192	0.1273	15.7421	0.2711	10.5888	0.2648	11.3966	0.7504	16.7271	1.1121	15.5349	1.1652	22.4156	1.21081	22.2888	1.24385
16.0198	0.01047	22.2947	0.1405	16.8229	0.1258	15.7537	0.2722	10.5874	0.2641	11.3966	0.7497	16.7404	1.1103	15.5461	1.1623	22.4289	1.21084	22.3038	1.24399
16.0317	-0.01407	22.3096	0.14	16.8344	0.1274	15.7547	0.2626	10.5859	0.2637	11.3966	0.7499	16.7426	1.1131	15.548	1.1645	22.4457	1.21088	22.3206	1.24415
16.0348	0.01205	22.3247	0.1401	16.8394	0.126	15.77	0.265	10.5848	0.2634	11.3966	0.7525	16.7565	1.1137	15.5651	1.1636	22.4639	1.21088	22.3273	1.24436
16.0467	-0.01157	22.3398	0.1402	16.8426	0.1269	15.7721	0.2733	10.5839	0.2629	11.3966	0.7518	16.7578	1.1105	15.566	1.1621	22.4756	1.21086	22.3463	1.24447
16.052	0.00849	22.3553	0.1402	16.8513	0.1254	15.782	0.2676	10.5825	0.2621	11.3966	0.7533	16.7686	1.1109	15.5776	1.1622	22.4906	1.21086	22.3623	1.24455
16.0591	-0.00782	22.371	0.1402	16.8651	0.1247	15.7861	0.2749	10.5808	0.2619	11.3966	0.7507	16.7721	1.1141	15.5823	1.1628	22.5079	1.21086	22.3788	1.24461
16.065	0.0047	22.3837	0.1412	16.8662	0.126	15.7975	0.2764	10.5798	0.2619	11.3966	0.7498	16.7854	1.1142	15.5895	1.1628	22.5217	1.21087	22.3939	1.24468
16.0769	0.00022	22.4031	0.1423	16.879	0.1256	15.8025	0.2695	10.5785	0.262	11.3966	0.7512	16.7865	1.1116	15.5923	1.1627	22.5374	1.21088	22.4073	1.24469
16.0789	-0.0043	22.4164	0.1426	16.8822	0.124	15.8135	0.2705	10.5772	0.262	11.3966	0.7507	16.7985	1.1125	15.606	1.1632	22.553	1.21093	22.4222	1.24457
16.0887	-0.00026	22.4331	0.1424	16.8899	0.1256	15.8171	0.2769	10.5758	0.262	11.3966	0.7518	16.803	1.1141	15.6095	1.1628	22.5652	1.21104	22.436	1.24448
16.0964	-0.00189	22.4437	0.1426	16.8978	0.1248	15.8292	0.2773	10.5745	0.2622	11.3966	0.7503	16.8164	1.1132	15.6215	1.1638	22.5798	1.21122	22.4498	1.2445
16.1068	0.00456	22.4563	0.1431	16.9089	0.1261	15.8297	0.2705	10.5732	0.2622	11.3966	0.754	16.8197	1.1136	15.6258	1.1629	22.5988	1.21136	22.4639	1.24454
16.1102	-0.00506	22.4744	0.1437	16.9138	0.126	15.8453	0.2785	10.572	0.2623	11.3966	0.7519	16.8327	1.1131	15.6354	1.164	22.6092	1.2114	22.4828	1.24457
16.1213	0.00788	22.4917	0.1441	16.9194	0.127	15.8501	0.2706	10.5707	0.2622	11.3966	0.7503	16.8329	1.1137	15.6381	1.1629	22.6259	1.21136	22.4973	1.24462
16.1276	-0.00657	22.5067	0.1455	16.9259	0.1278	15.857	0.2706	10.5693	0.2623	11.3966	0.7519	16.8432	1.114	15.6546	1.1642	22.6431	1.21126	22.5147	1.24471
16.134	0.00791	22.5209	0.1485	16.9353	0.1279	15.8614	0.2798	10.5684	0.2625	11.3966	0.7502	16.8448	1.1124	15.6557	1.1629	22.6542	1.21116	22.5279	1.24478
16.141	-0.00668	22.5362	0.1503	16.9422	0.1287	15.8751	0.2709	10.5669	0.2631	11.3966	0.7501	16.8616	1.1141	15.6657	1.1637	22.6725	1.21108	22.5345	1.24478
16.1524	0.00574	22.5522	0.1519	16.9547	0.1294	15.8763	0.281	10.5656	0.2637	11.3966	0.752	16.8633	1.1121	15.6681	1.1633	22.6874	1.21103	22.5581	1.24475
16.1532	-0.00394	22.5648	0.1542	16.9645	0.1302	15.8912	0.2712	10.5643	0.2643	11.3966	0.752	16.875	1.112	15.6813	1.163	22.7019	1.21111	22.5724	1.24465
16.167	0.00262	22.5799	0.1557	16.9671	0.1305	15.8943	0.2816	10.5629	0.2641	11.3966	0.7513	16.876	1.114	15.6853	1.1637	22.7176	1.21128	22.5865	1.24452
16.1736	-0.00203	22.5983	0.1573	16.9714	0.1308	15.9038	0.2824	10.562	0.264	11.3966	0.7508	16.8905	1.1135	15.6975	1.1625	22.7279	1.21153	22.603	1.24437
16.182	-0.00038	22.6088	0.1576	16.9839	0.1307	15.9058	0.2722	10.5603	0.2638	11.3967	0.7506	16.8906	1.1123	15.7016	1.1638	22.7483	1.21163	22.618	1.24423
16.1835	-0.00065	22.6264	0.1577	16.9861	0.1311	15.9189	0.2733	10.5592	0.2637	11.3967	0.7519	16.9067	1.1129	15.7069	1.1624	22.7593	1.21171	22.6312	1.24415
16.1938	-0.00379	22.6433	0.1579	17.0006	0.1304	15.9194	0.2826	10.5577	0.2632	11.3967	0.7509	16.9076	1.1126	15.7119	1.1639	22.7756	1.21182	22.6482	1.24416
16.2015	0.00047	22.6551	0.158	17.0017	0.1297	15.9354	0.2829	10.5566	0.2628	11.3967	0.7508	16.9216	1.1123	15.7288	1.1626	22.7945	1.21187	22.6627	1.24431
16.2132	-0.00632	22.6708	0.1574	17.0123	0.129	15.9368	0.2744	10.5562	0.2649	11.3967	0.7537	16.9265	1.1132	15.7318	1.1637	22.808	1.21194	22.6763	1.24456
16.2187	0.00128	22.6852	0.157	17.0201	0.1295	15.9506	0.2821	10.5553	0.2679	11.3967	0.7499	16.9356	1.1119	15.7398	1.1629	22.8196	1.21194	22.6927	1.24477
16.2229	-0.00798	22.7017	0.1557	17.0233	0.1288	15.9511	0.2755	10.5339	0.2706	11.3967	0.7516	16.9386	1.1139	15.7435	1.1638	22.8315	1.21189	22.7094	1.24495
16.2294	0.00078	22.714	0.1546	17.0312	0.1289	15.9667	0.2815	10.5193	0.271	11.3967	0.751	16.9467	1.1114	15.7562	1.1629	22.8529	1.21188	22.7238	1.2451
16.238	-0.00958	22.7316	0.154	17.043	0.1288	15.9679	0.2768	10.5859	0.2721	11.3967	0.75	16.9527	1.1153	15.7585	1.1634	22.863	1.21192	22.7344	1.2452
16.2488	0.00049	22.7467	0.154	17.0479	0.1288	15.9796	0.2812	10.541	0.2744	11.3968	0.7542	16.9657	1.1111	15.7724	1.1631	22.8812	1.21191	22.7543	1.24531
16.2558	-0.0113	22.7607	0.1545	17.0575	0.1283	15.9806	0.2783	10.5335	0.2767	11.3968	0.754	16.9659	1.1161	15.7753	1.1628	22.8978	1.21171	22.7666	1.24533
16.2639	0.00126	22.777	0.1552	17.0624	0.129	15.9958	0.2794	10.5109	0.2738	11.3968	0.7534	16.9815	1.1165	15.7866	1.1629	22.9123	1.21135	22.7827	1.24528
16.2725	-0.01088	22.7897	0.1558	17.0736	0.1273	15.9961	0.2812	10.5032	0.2718	11.3972	0.7521	16.9824	1.1109	15.788	1.1628	22.9279	1.21122	22.7932	1.24522
16.2756	0.00262	22.8041	0.1561	17.0763	0.129	16.008	0.2799	10.4992	0.2692	11.3974	0.7538	16.9945	1.1108	15.8011	1.1632	22.9381	1.21118	22.8155	1.24515
16.2876	-0.00855	22.818	0.1559	17.0912	0.1268	16.0107	0.2813	10.4962	0.2683	11.3974	0.7539	17.0004	1.1165	15.8065	1.163	22.955	1.21117	22.8276	1.24503
16.294	0.00475	22.8387	0.1556	17.094	0.1281	16.0207	0.2805	10.4938	0.2659	11.3979	0.7522	17.0105	1.1112	15.8142	1.1633	22.9747	1.21113	22.8384	1.24494
16.2981	-0.00612	22.8521	0.1551	17.1029	0.1268	16.0297	0.2815	10.4913	0.2633	11.3983	0.7521	17.012	1.1167	15.8171	1.1629	22.9863	1.2112	22.859	1.24485
16.3056	0.00649	22.8648	0.1544	17.1053	0.1276	16.0402	0.281	10.4899	0.2605	11.3991	0.7522	17.0278	1.1163	15.8319	1.1632	23.0036	1.21131	22.8719	1.24479
16.3153	-0.00523	22.8782	0.1527	17.1207	0.1264	16.044	0.2819	10.4883	0.2611	11.3994	0.7519	17.0279	1.1123	15.837	1.1625	23.019	1.21139	22.889	1.24478
16.3207	0.00769	22.8909	0.1528	17.1214	0.1281	16.0542	0.2826	10.4868	0.2617	11.4003	0.7516	17.0392	1.1136	15.8474	1.1637	23.0288	1.2115	22.9047	1.24479
16.3332	-0.00503	22.9097	0.1535	17.1343	0.1259	16.0563	0.2813	10.486	0.2631	11.4005	0.7514	17.0439	1.116	15.8504	1.1617	23.0479	1.21159	22.9162	1.24483
16.3358	0.0066	22.9264	0.1546	17.1425	0.1293	16.0706	0.2833	10.4845	0.2639	11.4015	0.7516	17.0485	1.1147	15.8586	1.1651	23.0609	1.2117	22.9336	1.24485
16.3437	-0.0043	22.9388	0.1551	17.1451	0.1257	16.0731	0.2812	10.483	0.2646	11.4021	0.7518	17.0557	1.1155	15.8632	1.1611	23.0763	1.21182	22.939	1.24491
16.3513	0.00364	22.9553	0.1558	17.1519	0.1309	16.0843	0.2811	10.4818	0.2648	11.4025	0.7523	17.0692	1.1158	15.8782	1.1667	23.0937	1.21193	22.9628	1.245
16.3616	-0.00319	22.9726	0.1561	17.1664	0.1257	16.0869	0.2835	10.4808	0.2647	11.4029	0.7524	17.0738	1.1158	15.8811	1.1607	23.1077	1.21202	22.9796	1.24511
16.3622	0.00037	22.9868	0.1561	17.1676	0.1323	16.0994	0.2838	10.4797	0.2642	11.4041	0.7527	17.0874	1.1164	15.8947	1.168	23.1232	1.21206	22.9929	1.24511
16.3768	-0.00231	23.0023	0.1551	17.1771	0.1257	16.0998	0.2811	10.4778	0.2639	11.4045	0.7529	17.089	1.1157	15.8954	1.1605	23.1348	1.21204	23.0095	1.24507
16.3811	-0.00146	23.0155	0.1542	17.1828	0.1345	16.1162	0.2846	10.4768	0.2638	11.4049	0.7531	17.1006	1.1154	15.9091	1.1681	23.155	1.21201	23.0218	1.245
16.3888	-0.00039	23.0319	0.1536	17.1918	0.1263	16.1179	0.2814	10.4753	0.2638	11.4059	0.7531	17.1025	1.1164	15.9099	1.1608	23.167	1.21201	23.0379	1.24499
16.3956	-0.00163	23.0445	0.1539	17.1954	0.1367	16.129	0.2819	10.474	0.2636	11.4062	0.7528	17.1161	1.1151	15.9217	1.1614	23.1808	1.21198	23.0532	1.24497
16.4094	0.00153	23.0616	0.154	17.2075	0.1272	16.1307	0.2855	10.473	0.2634	11.4063	0.7526	17.1176	1.1156	15.9227	1.1678	23.1997	1.21197	23.0687	1.24502
16.4096	-0.00145	23.0795	0.1544	17.2141	0.1378	16.1486	0.2828	10.4715	0.2632	11.4072	0.7523	17.1311	1.1151	15.9355	1.1674	23.2137	1.212	23.082	1.2452
16.4207	0.0039	23.0911	0.1545	17.2225	0.1281	16.1487	0.2862	10.47	0.2629	11.4072	0.7525	17.1314	1.1148	15.9413	1.1627	23.2265	1.21204	23.097	1.24538
16.425	-0.0003	23.107	0.1551	17.2275	0.1379	16.1593	0.2837	10.4688	0.262	11.4072	0.7526	17.145	1.1151	15.9532	1.1672	23.2394	1.21202	23.1138	1.24563
16.4356	0.00565	23.1178	0.1559	17.2381	0.1295	16.1602	0.2878	10.4675	0.2615	11.4073	0.7523	17.1464	1.1143	15.9538	1.1639	23.2583	1.21197	23.1284	1.24586
16.4389	0.00294	23.1369	0.1567	17.2432	0.1378	16.1752	0.2907	10.4664	0.2611	11.4073	0.7526	17.16	1.1145	15.9638	1.1669	23.2734	1.21197	23.1414	1.24597
16.4484	0.00801	23.1553	0.1571	17.2441	0.1319	16.1757	0.2844	10.4651	0.2609	11.4073	0.7525	17.1637	1.1143	15.9683	1.1654	23.2861	1.21205	23.1576	1.24605
16.4573	0.00895	23.1663	0.1571	17.2566	0.138	16.1871	0.2849	10.4636	0.2609	11.4073	0.7532	17.1758	1.1146	15.9827	1.1665	23.304	1.21214	23.1732	1.24606
16.4634	0.00805	23.1802	0.1572	17.2709	0.1341	16.1965	0.2935	10.4625	0.2612	11.4073	0.7555	17.1796	1.1144	15.9889	1.1662	23.3202	1.21223	23.1882	1.24599
16.4707	0.01183	23.1925	0.1583	17.2715	0.1378	16.2047	0.2963	10.4612	0.2617	11.4073	0.7538	17.1907	1.1148	15.9961	1.1668	23.3334	1.21245	23.2006	1.24577
16.4777	0.00658	23.2109	0.1592	17.2862	0.1359	16.2071	0.2855	10.4602	0.2621	11.4073	0.7544	17.1915	1.1155	15.9963	1.1663	23.3435	1.21287	23.2194	1.24564
16.4835	0.01186	23.2301	0.1606	17.2877	0.138	16.2202	0.2865	10.4587	0.2626	11.4073	0.7531	17.2051	1.1157	16.0108	1.1664	23.3636	1.21299	23.2332	1.24561
16.4961	0.00316	23.2426	0.1615	17.2961	0.1371	16.223	0.2989	10.4573	0.2632	11.4074	0.7544	17.206	1.1164	16.0155	1.167	23.3738	1.21295	23.2438	1.24562
16.5027	0.01013	23.257	0.1629	17.302	0.1386	16.2343	0.3016	10.4559	0.2636	11.4074	0.7552	17.2211	1.1168	16.0227	1.1664	23.3912	1.21284	23.2631	1.24562
16.5129	0.00092	23.27	0.1642	17.3164	0.1378	16.2366	0.2875	10.455	0.2641	11.4074	0.7528	17.2292	1.1164	16.0356	1.1674	23.4062	1.21275	23.2768	1.24552
16.5187	0.00745	23.2864	0.1654	17.3184	0.1397	16.2505	0.2884	10.4533	0.2646	11.4074	0.7551	17.2352	1.117	16.0422	1.1665	23.4228	1.21271	23.2935	1.24535
16.5256	-0.00179	23.2969	0.1657	17.325	0.1382	16.2515	0.3033	10.4523	0.2654	11.4074	0.7522	17.2365	1.1164	16.0422	1.1679	23.4356	1.21263	23.3101	1.24524
16.5326	0.00315	23.318	0.1655	17.3315	0.1404	16.2643	0.2895	10.451	0.2662	11.4074	0.7537	17.2504	1.116	16.0601	1.167	23.4539	1.21253	23.3234	1.24521
16.5395	-0.00259	23.3325	0.1653	17.3445	0.1383	16.2682	0.3055	10.4498	0.2669	11.4074	0.7558	17.2537	1.1178	16.0612	1.1683	23.4678	1.21249	23.3393	1.24521
16.5432	-0.00208	23.3455	0.1647	17.3481	0.1399	16.2804	0.307	10.4482	0.2671	11.4074	0.7526	17.2656	1.1185	16.0719	1.1683	23.484	1.21257	23.3551	1.24525
16.5601	-0.00259	23.3638	0.1639	17.3594	0.1383	16.2811	0.2912	10.4473	0.2671	11.4075	0.7524	17.2661	1.1162	16.0722	1.1677	23.4929	1.2127	23.369	1.24546
16.5604	-0.0086	23.3749	0.1632	17.3672	0.1391	16.2986	0.2934	10.4458	0.2669	11.4075	0.7551	17.2797	1.1162	16.0878	1.1682	23.5135	1.21278	23.3857	1.24568
16.5691	-0.00048	23.3904	0.1631	17.3739	0.1386	16.2992	0.3085	10.4445	0.2669	11.4075	0.7533	17.2835	1.1181	16.09	1.1684	23.527	1.21273	23.3974	1.24579
16.5758	-0.01171	23.4094	0.1634	17.379	0.1382	16.3103	0.3098	10.4432	0.2668	11.4075	0.7519	17.2964	1.1161	16.1041	1.1684	23.539	1.21268	23.4123	1.24577
16.5901	0.00041	23.4211	0.164	17.3889	0.1392	16.3104	0.2955	10.4421	0.2665	11.4075	0.7542	17.301	1.1172	16.1054	1.1687	23.5587	1.21258	23.4268	1.24572
16.5931	-0.01429	23.4365	0.1649	17.3918	0.1374	16.3259	0.2975	10.4408	0.266	11.4075	0.7557	17.3109	1.1164	16.1145	1.1688	23.5709	1.21254	23.4424	1.24558
16.5985	-0.00017	23.451	0.1661	17.4033	0.1399	16.3298	0.3119	10.4395	0.2658	11.4075	0.7547	17.3116	1.1159	16.1196	1.1684	23.5876	1.21253	23.4559	1.24535
16.6068	-0.01473	23.4675	0.1671	17.4081	0.1373	16.3405	0.2992	10.4382	0.2658	11.4075	0.7523	17.3247	1.1168	16.1345	1.1685	23.6033	1.2126	23.4739	1.24507
16.6148	-0.00102	23.4821	0.1679	17.4196	0.1406	16.3434	0.3137	10.4368	0.2658	11.4075	0.7543	17.3277	1.1164	16.139	1.1687	23.6196	1.21271	23.4907	1.24491
16.6209	-0.01368	23.4932	0.169	17.4224	0.1377	16.356	0.3006	10.4357	0.2657	11.4075	0.7553	17.3406	1.117	16.1456	1.1684	23.6355	1.21283	23.5026	1.24491
16.6298	-0.00064	23.5124	0.1703	17.431	0.1413	16.3577	0.3146	10.4343	0.2656	11.4075	0.7554	17.342	1.1172	16.1508	1.1695	23.6417	1.21296	23.519	1.24499
16.6349	-0.00986	23.5267	0.1714	17.4382	0.1382	16.3655	0.3014	10.4336	0.2657	11.4075	0.7535	17.3529	1.1179	16.1646	1.1682	23.6648	1.21305	23.5344	1.24513
16.6486	-0.00111	23.5428	0.1714	17.4473	0.1418	16.3722	0.3157	10.4319	0.266	11.4076	0.753	17.3569	1.1177	16.1661	1.1707	23.6787	1.21293	23.5463	1.24548
16.6537	-0.00531	23.5545	0.1709	17.455	0.1399	16.3861	0.3166	10.4303	0.2664	11.4076	0.753	17.3714	1.1181	16.1768	1.1677	23.6926	1.21281	23.5634	1.24579
16.6614	-0.00272	23.5699	0.1708	17.4638	0.1415	16.3872	0.3019	10.4293	0.2667	11.4076	0.7534	17.3717	1.1186	16.1787	1.1714	23.7089	1.21268	23.5785	1.24607
16.6653	0.00011	23.5873	0.1711	17.4666	0.1409	16.4017	0.3026	10.4276	0.2671	11.4076	0.7546	17.3828	1.1194	16.193	1.167	23.7228	1.21267	23.5936	1.24619
16.6747	-0.00429	23.598	0.1711	17.4789	0.1409	16.4037	0.3175	10.4267	0.2673	11.4076	0.7527	17.3894	1.1196	16.1975	1.1711	23.7401	1.21271	23.6061	1.24632
16.6828	0.00185	23.6157	0.1709	17.4851	0.142	16.4145	0.3037	10.4253	0.2673	11.4076	0.7547	17.4008	1.1195	16.2051	1.1663	23.7555	1.21276	23.6255	1.24638
16.6926	-0.00371	23.6288	0.1717	17.4948	0.1405	16.4145	0.318	10.4243	0.2671	11.4076	0.7542	17.4042	1.1215	16.2132	1.1706	23.7668	1.21288	23.6405	1.2464
16.6929	0.00289	23.6468	0.1734	17.4956	0.1431	16.4295	0.3052	10.4226	0.2668	11.4076	0.7552	17.4152	1.1194	16.2181	1.1669	23.7838	1.21307	23.6522	1.24634
16.7052	-0.00297	23.6629	0.1752	17.5045	0.1404	16.4354	0.3178	10.4214	0.2661	11.4076	0.7553	17.416	1.1234	16.2233	1.1704	23.7911	1.21321	23.6701	1.24617
16.71	0.00391	23.6741	0.1762	17.5113	0.1434	16.4465	0.3068	10.4202	0.2653	11.4076	0.754	17.4347	1.1197	16.2375	1.1677	23.8123	1.21324	23.6839	1.24597
16.7191	-0.00315	23.6935	0.1773	17.5258	0.1438	16.4528	0.3176	10.4188	0.2646	11.4076	0.7533	17.4366	1.1242	16.2441	1.1699	23.829	1.21322	23.6989	1.24588
16.7267	0.00474	23.7047	0.1789	17.5262	0.1403	16.4589	0.3178	10.4176	0.2639	11.4076	0.7543	17.4463	1.12	16.2554	1.1678	23.8429	1.21317	23.7161	1.24587
16.7381	-0.00402	23.7231	0.1805	17.5413	0.1401	16.4619	0.3088	10.4164	0.2634	11.4076	0.753	17.4467	1.1253	16.256	1.1684	23.8581	1.21313	23.7298	1.24582
16.7411	0.00466	23.7369	0.1811	17.5476	0.1443	16.4749	0.3185	10.4151	0.263	11.4076	0.7527	17.46	1.1201	16.2641	1.1674	23.8732	1.21308	23.7426	1.24576
16.7502	-0.00336	23.751	0.1808	17.5483	0.1401	16.4753	0.311	10.4136	0.2627	11.4076	0.7549	17.46	1.1261	16.2682	1.1666	23.8869	1.21309	23.7529	1.24575
16.7578	0.0047	23.766	0.1805	17.5559	0.1453	16.4897	0.313	10.4127	0.2625	11.4076	0.7545	17.475	1.1201	16.2832	1.1673	23.9048	1.21317	23.775	1.24577
16.7676	-0.00199	23.7854	0.1804	17.5686	0.1403	16.495	0.3193	10.4109	0.2622	11.4076	0.7538	17.4815	1.1269	16.2864	1.1658	23.9169	1.21317	23.7896	1.24575
16.7694	0.00446	23.7972	0.1799	17.5737	0.1461	16.5058	0.3143	10.41	0.2619	11.4077	0.7547	17.4895	1.1205	16.2975	1.1663	23.9346	1.21301	23.8033	1.24569
16.7804	-0.00074	23.8072	0.1784	17.5831	0.1406	16.5062	0.3202	10.4086	0.2619	11.4077	0.7524	17.4901	1.1268	16.2987	1.167	23.9451	1.21295	23.823	1.24563
16.7861	0.00372	23.8289	0.1767	17.5902	0.1466	16.5207	0.3152	10.4071	0.2622	11.4077	0.7528	17.5038	1.1213	16.3131	1.1667	23.9615	1.21294	23.8347	1.24565
16.7967	0.00041	23.8424	0.1757	17.5974	0.1409	16.5212	0.3208	10.4061	0.2628	11.4077	0.754	17.5068	1.1266	16.3154	1.1669	23.9776	1.21304	23.8496	1.24567
16.801	0.00195	23.8548	0.1763	17.6019	0.1473	16.5316	0.3154	10.4051	0.2633	11.4077	0.7575	17.5211	1.1261	16.3252	1.1657	23.9926	1.21309	23.8592	1.24571
16.8144	-0.00043	23.8738	0.1783	17.6158	0.1413	16.5412	0.3216	10.4033	0.2639	11.4077	0.7531	17.5242	1.1221	16.3321	1.1671	24.0064	1.21307	23.8791	1.24576
16.8159	0.00128	23.8887	0.1809	17.6191	0.148	16.5522	0.3158	10.4022	0.2645	11.4077	0.7525	17.5362	1.1229	16.3418	1.1654	24.0242	1.21303	23.8962	1.2458
16.8259	0.00251	23.8994	0.1834	17.6292	0.1416	16.5552	0.3224	10.401	0.2647	11.4077	0.7532	17.5385	1.1249	16.3456	1.1671	24.0404	1.21307	23.9102	1.24582
16.8346	-0.0044	23.9167	0.1856	17.6331	0.1481	16.5648	0.3228	10.3997	0.2644	11.4077	0.7556	17.5501	1.123	16.3597	1.1656	24.0527	1.21314	23.9265	1.24582
16.8411	0.00109	23.931	0.1873	17.6427	0.1417	16.568	0.3164	10.3984	0.2638	11.4077	0.7524	17.5513	1.1231	16.3609	1.1679	24.0665	1.21319	23.9385	1.24583
16.8456	-0.00909	23.9478	0.1882	17.6502	0.148	16.5802	0.3232	10.397	0.2636	11.4077	0.7543	17.5626	1.1231	16.3693	1.1656	24.0855	1.2132	23.9523	1.24584
16.8529	-0.00113	23.9595	0.1879	17.6598	0.142	16.5818	0.3178	10.3956	0.2633	11.4077	0.7529	17.5646	1.1212	16.3757	1.1694	24.0978	1.21319	23.9727	1.24586
16.8622	-0.0112	23.9774	0.1869	17.6601	0.1478	16.5939	0.3186	10.3945	0.2633	11.4077	0.7504	17.5835	1.1225	16.3875	1.1656	24.1004	1.21325	23.985	1.24589
16.8682	-0.00448	23.993	0.1856	17.6725	0.1426	16.6002	0.3236	10.3932	0.2632	11.4077	0.7552	17.5886	1.1205	16.3912	1.1704	24.1261	1.21332	24.0008	1.24591
16.8802	-0.01079	24.0052	0.1846	17.6769	0.1478	16.6111	0.3239	10.3919	0.2637	11.4077	0.7552	17.5956	1.1202	16.4049	1.1669	24.1434	1.21345	24.0087	1.24585
16.8911	-0.00637	24.0228	0.1832	17.6914	0.1475	16.6121	0.3188	10.3908	0.2637	11.4077	0.7544	17.5996	1.1226	16.4072	1.1707	24.1557	1.21345	24.031	1.24577
16.8912	-0.00886	24.0413	0.1812	17.6918	0.1431	16.6214	0.3183	10.3895	0.2637	11.4077	0.7527	17.6065	1.1227	16.4137	1.1679	24.1728	1.21332	24.0433	1.24578
16.8999	-0.00785	24.0523	0.1797	17.7052	0.1435	16.6279	0.3243	10.388	0.2634	11.4077	0.7554	17.6112	1.1199	16.4221	1.1705	24.1877	1.21315	24.0561	1.24589
16.9091	-0.00534	24.0623	0.1791	17.7069	0.1475	16.6405	0.3183	10.3865	0.2631	11.4077	0.7536	17.6275	1.1227	16.4361	1.1682	24.2007	1.21308	24.0759	1.24597
16.9143	-0.00911	24.0836	0.18	17.7185	0.144	16.643	0.3245	10.3856	0.2626	11.4077	0.7509	17.632	1.1203	16.4378	1.1703	24.2149	1.21311	24.0932	1.24605
16.9185	-0.0015	24.0967	0.1806	17.7254	0.1479	16.6564	0.3252	10.3844	0.2622	11.4077	0.7524	17.6415	1.1214	16.4473	1.1684	24.2379	1.21314	24.1037	1.24614
16.9284	-0.0113	24.1082	0.1816	17.7333	0.1447	16.6566	0.3181	10.3831	0.2622	11.4077	0.7553	17.6438	1.1219	16.4507	1.1697	24.2462	1.21315	24.1209	1.24629
16.9363	0.00132	24.1291	0.1833	17.7372	0.1488	16.6698	0.3173	10.3816	0.2626	11.4077	0.7556	17.6553	1.1231	16.4639	1.1689	24.2652	1.2132	24.136	1.24634
16.9477	-0.01142	24.1396	0.1857	17.7477	0.146	16.673	0.328	10.3803	0.2628	11.4077	0.7534	17.6553	1.1214	16.4679	1.169	24.2786	1.21333	24.15	1.24623
16.9517	0.00543	24.1581	0.1875	17.7555	0.1496	16.6865	0.3299	10.3792	0.2631	11.4077	0.756	17.6704	1.1213	16.4767	1.1695	24.2962	1.21347	24.1589	1.24603
16.9644	-0.00881	24.1761	0.1883	17.7653	0.1472	16.6882	0.3162	10.3779	0.2635	11.4077	0.7542	17.673	1.1245	16.4795	1.1677	24.3102	1.21348	24.1796	1.24586
16.9668	0.00897	24.1855	0.1881	17.7698	0.1499	16.6972	0.3157	10.3763	0.2635	11.4077	0.7528	17.6849	1.1217	16.4923	1.1705	24.323	1.2134	24.1963	1.24574
16.9751	-0.00785	24.2035	0.1878	17.778	0.1472	16.7036	0.3326	10.3754	0.2629	11.4077	0.7555	17.6886	1.1252	16.4991	1.1674	24.3397	1.21332	24.2107	1.24566
[truncated: 12,861 more rows]

## Sheet: Figure3(b)
173K_H	173K_R	169K_H	169K_R	164K_H	164K_R	159K_H	159K_R	205K_H	205K_R	209K_H	209K_R	214K_H	214K_R	219K_H	219K_R	224K_H	224K_R	230K_H	230K_R	235K_H	235K_R	240K_H	240K_R	245K_H	245K_R	249K_H	249K_R	199K_H	199K_R	194K_H	194K_R	189K_H	189K_R	183K_H	183K_R	178K_H	178K_R
[truncated: 91,164 more rows]

[truncated: 2 more sheets: Figure3(c), Figure4]
